# Supplementary material for: Bacterioplankton dynamics during winter freezing in a meltwater pond near Bratina Island, Antarctica
Source: Front Microbiol. 2026 Jan 14;16:1707790. doi: 10.3389/fmicb.2025.1707790 (PMC12851595; doi:10.3389/fmicb.2025.1707790)
Supplement: Supplementary file 2 [file Table_1.CSV]

Sample	Date	Depth (cm)	Days since start freeze	Ice thickness (cm)	Dissolved Oxygen (mg/L)	Conductivity (mS)	Distance from bottom (cm)	Temperature (�C)
Legin-13.02-30_86	13/02/2008	30	12	13	34	3.3	150	3.7
Legin_13.02_90	13/02/2008	90	12	13	34	3.4	90	4.4
Legin-13.02-120_96	13/02/2008	120	12	13	34	3.53	60	4.9
Legin-13.02-130_01	13/02/2008	130	12	13	57	7.3	50	5.1
Legin-13.02-140_02	13/02/2008	140	12	13	76	37.3	40	5.4
Legin_22.02_30	22/02/2008	30	22	28	43	4.6	150	0.8
Legin-22.02-90_18	22/02/2008	90	22	28	43	4.62	90	1.7
Legin-22.02-120_22	22/02/2008	120	22	28	42	4.69	60	1.8
Legin-22.02-130_25	22/02/2008	130	22	28	57	6.8	50	1.8
Legin-22.02-140_11	22/02/2008	140	22	28	73	20.2	40	1.7
Legin-150.22.02_58	22/02/2008	150	22	28	80	37.3	30	1.7
Legin-11.03-50_12	11/03/2008	50	39	50	32	6.38	130	0
Legin-11.03-100_60	11/03/2008	100	39	50	32	6.78	80	0
Legin-11.03-120_15	11/03/2008	120	39	50	32	6.8	60	-0.1
Legin-11.03-130_63	11/03/2008	130	39	50	32	6.8	50	-0.2
Legin-11.03-140_64	11/03/2008	140	39	50	32	9.19	40	-0.3
Legin-11.03-150_44	11/03/2008	150	39	50	36	25	30	-0.6
Legin-140.03.04_03	3/04/2008	140	62	94	24	11.93	40	-0.3
Legin-03.04-130_07	3/04/2008	130	62	94	24	11.95	50	-0.1
Legin-150.03.04_34	3/04/2008	150	62	94	24	13.52	30	-0.6
Legin-160.03.04_35	3/04/2008	160	62	94	24	25	20	-0.8
Legin-170.03.04_04	3/04/2008	170	62	94	34	35.2	10	-1.2
Legin-180.03.04_36	3/04/2008	180	62	94	27	38.5	0	-1.8
