# Supplementary material for: Bacterioplankton dynamics during winter freezing in a meltwater pond near Bratina Island, Antarctica
Source: Front Microbiol. 2026 Jan 14;16:1707790. doi: 10.3389/fmicb.2025.1707790 (PMC12851595; doi:10.3389/fmicb.2025.1707790)
Supplement: Supplementary file 3 [file Table_2.CSV]

Sample	Input reads	Post-filter	Post sample inference	Post chimera removal	Proportion of reads retained
Legin_13.02_30	129109	74288	73422	56307	0.436119868
Legin_13.02_90	149161	84989	84262	71996	0.482673085
Legin_13.02_120	161055	99191	98896	83046	0.515637515
Legin_13.02_130	186565	118855	118169	91881	0.492487873
Legin_13.02_140	123489	69833	68812	43131	0.349269975
Legin_22.02_30	136833	77944	77557	65559	0.47911688
Legin_22.02_90	212674	130953	129693	94338	0.443580315
Legin_22.02_120	150991	105956	105280	70284	0.465484698
Legin_22.02_130	93508	65699	65009	52764	0.564272576
Legin_22.02_140	185806	123331	122498	111938	0.602445561
Legin_22.02_150	99965	67815	66926	45926	0.459420797
Legin_11.03_50	134597	51138	50480	35945	0.267056472
Legin_11.03_100	177641	119883	119071	80685	0.454202577
Legin_11.03_120	64443	13297	12924	8194	0.127151126
Legin_11.03_130	149914	99951	99206	79068	0.527422389
Legin_11.03_140	157899	108855	108106	89134	0.564500092
Legin_11.03_150	66754	49598	48838	37032	0.554753273
Legin_03.04_130	77208	55368	54587	31638	0.409776189
Legin_03.04_140	104350	76224	75191	40362	0.386794442
Legin_03.04_150	83966	59360	58602	34962	0.416382822
Legin_03.04_160	101898	71110	70537	55266	0.542365895
Legin_03.04_170	70472	49576	48818	35569	0.504725281
Legin_03.04_180	91139	62204	61679	42050	0.461383162
