# Supplementary material for: Bacterioplankton dynamics during winter freezing in a meltwater pond near Bratina Island, Antarctica
Source: Front Microbiol. 2026 Jan 14;16:1707790. doi: 10.3389/fmicb.2025.1707790 (PMC12851595; doi:10.3389/fmicb.2025.1707790)
Supplement: Supplementary file 4 [file Table_3.XLSX]

## Sheet: Table S3
ASV	Kingdom	Phylum	Class	Order	Family	Genus	Legin-13.02-30_86	Legin_13.02_90	Legin-13.02-120_96	Legin-13.02-130_01	Legin-13.02-140_02	Legin_22.02_30	Legin-22.02-90_18	Legin-22.02-120_22	Legin-22.02-130_25	Legin-22.02-140_11	Legin-150.22.02_58	Legin-11.03-50_12	Legin-11.03-100_60	Legin-11.03-120_15	Legin-11.03-130_63	Legin-11.03-140_64	Legin-11.03-150_44	Legin-140.03.04_03	Legin-03.04-130_07	Legin-150.03.04_34	Legin-160.03.04_35	Legin-170.03.04_04	Legin-180.03.04_36	Sequence
ASV_2	Archaea	Nanoarchaeota	Nanoarchaeia	Woesearchaeales	NA	NA	0.510141	0.517838	0.00337794	0.00050525	0.00276884	0.069719	0.336967	0.0852144	0.00172558	0.0674591	0	0.129706	0.220129	0.08887	0.29066	0.0277115	0.00469312	0.209018	0.157238	0.123225	0.00796586	0.000338773	0.000866948	CACCAGCGCCACGAGTGGCCATCATGTTTATTGGGCCTAAAGCGTCCGTAGTCTGCCAGGTGCATCCTCTGTGAAATCGCAGCGCTTAACGTTGCGGCATGCGGAGGACACGACCTGGCTCGAGAGCGGGAGGCGTCGGGGGTATTCCACGGGGACCGGTAAAATGGTATAATCCGTGGAGGACCACCTGTGGCGAAGGCGCCCGACGAGAACGCATCTGACGATGAGGGACGAAAGCCAGGGGAGCAAACCGGATTAGATACCCGAGTAGTCCTGGCCGTAAACGCTGTCAACTAGGTGTTGCACCGACTAGAGTCGGTGCAGTATCGGAGCGAAGGTATTAAGTTGACCGCCTGGGAAGTACGGTCGCAAGACTG
ASV_3	Archaea	Nanoarchaeota	Nanoarchaeia	Woesearchaeales	NA	NA	0.0080226	0.0356286	0.000805509	0.320575	0.00680985	0.00109832	0.000126273	0	0.451762	0.00152393	0.147693	0.00188714	0.00033221	0.00369108	0.00049354	0.0468137	0.293643	0.00185479	0.00719218	0.0048454	0.328364	0.339168	0.320987	CACCGGCGCCTCGAGTAGCAATCAGTATTATTGGGCCTAAAGCGTTCGTAGCCGGATGACCAAATCTTTTGTGAAATCGCTTGGCTTAACCAAGTGGCGTGCAGAAGACACTAGTCATCTAGGAACCGGGAGGAGTTAGAAGTATTCTGGGGGGAGCGGTAAAATGTTATAATCCTCGGAAGACTACCTATGGCGAAGGCATCTAACTAGAACGGATTCGACGGTGAGGAACGAAGGCCAGGGGAGCAAACCGGATTAGATACCCGAGTAGTCCTGGCAGTAAACGCTGTATGCAAGGTGTTGCGAATTCTTGTGTTTTCGCAGTATCGAAGGGAAGCCGTTAAGCATACCGCCTGGGAAGTACGGTCGCAAGACTG
ASV_4	Archaea	Nanoarchaeota	Nanoarchaeia	Pacearchaeales	NA	NA	0.000734463	0	0	0.000566865	0.00426551	0.0433592	0.146786	0.229539	0.000575193	0	0.00147171	0.285142	0.33482	0.103208	0.355155	0.00177208	0.00283835	0.165177	0.212899	0.00887314	0.00036036	0	0.0043829	TACCGGCAGTTCAAGTCGCATCCACTTTTATTGGGTCTAAAACATCCGTAGCTTGTTTATTAAGTCTTTTGTGAAATCCTACGTCTCAAGCGTAGGGCTTGCGGGAGATACTGATAAGCTAGAGATCGGTAGACGTAAGGAGTACGCCGGAGGTAGTGGTAAAATACGTTAATCTTCGGTGGACTAACAATCAGCGAAGGCACCTTACGAGAACGAATCTGACAGTGAGGGATGAAGGCCAGGGGCGCAAAACGGATTAGATACCCGTGTAGTCCTGGCAGTAAACACTGCTCACTAAACATCGGGCCCTCTTCGGGAGGATTCGGTGCTGAAGCGAAGGCGAAGAGTGAGCTACCTGGGAAGTATAGTCGCAAGATCG
ASV_5	Archaea	Nanoarchaeota	Nanoarchaeia	Pacearchaeales	NA	NA	0.0215819	0.0679771	0.000597635	0.0936807	0.0015715	0.0170158	0.0471981	0.0349444	0.0349822	0.00314945	0	0.0715732	0.0146805	0.109455	0.00301412	0.0232325	0.120813	0.102013	0.0987622	0.127283	0.286354	0.235108	0.139988	TACCAGCAGTTCAAGTTGCATCCCTTTTTATTGGGTCTAAAACATCCGTAGCTTGCCGTTTAAGTCTCTTGTGAAATCCCACGTCTCAAGCGTGGGGCTTGCGGGAGATACTGAGCGGCTAGAGATCGGTAGACGTAAGGAGTACGCCGGAGGTAGTGGTAAAATACGTTAATCTTCGGTGGACTAACAATGAGCGAAGGCACCTTACGAGGACGAATCTGACAGTGAGGGATGAAGGCCAGGGGCGCAAAACGGATTAGATACCCGTGTAGTCCTGGCAGTAAACACTGCTCACTAAACATTGGGCCCTCTTCGGGAGGATTCAGTGCTGAAGCGAAGGCGAAGAGTGAGCTACCTGGGAAGTATAGTCGCAAGATCG
ASV_6	Archaea	Nanoarchaeota	Nanoarchaeia	Woesearchaeales	NA	NA	0.000254237	0	0	0.222704	0.00426551	0.000524573	0	6.92425e-05	0.0539636	0	0.227307	0.0008285	6.32781e-05	0	7.05057e-05	0	0.156194	0.000269787	0.00112052	0.000696526	0.157705	0.183841	0.270777	CACCGGCGCCCCAAGTGGCAATCATAATTATTGGGCCTAAAGCGTCCGTAGCCGGATTAGTAAATTCTCTGTGAAATCAGTTGGCTCAACCAATTGGCGTGCAGGGAACACTGCTAGTCTAGAGACCGGGAGAAGTGAGAGGTATTCTAGGGGGAGCGGTAAAATGTGATAATCCCTGGAAGACCACCGATGGCGAAGGCATTTCACCAGAACGGATCTGACGGTGAGGGACGAAGGCTAGGGGAGCAAAACGGATTAGATACCCGAGTAGTCCTAGCTGTAAACGCTGTATGCAAGGTGTTGCGTATTCTTGAGAATTCGCAGTATCGAAGAGAAGTCGTTAAGCATACCGCCTGGGAAGTACGGTCGCAAGACTG
ASV_9	Bacteria	Bacteroidota	Bacteroidia	Chitinophagales	Saprospiraceae	NA	0	0.000499132	0.656879	0.000147878	0.00643568	0	0	0.000900152	0.0289688	0.0420603	0.0112514	0	0	0	0.000282023	0.245343	0.00146133	0	0.00164169	0	0.0131247	0.01149	0.0018543	TACGGAGGGTGCAAGCGTTATCCGGAATCACTGGGTTTAAAGGGTGCGTAGGCGGCCTGATAAGTCAGAGGTGAAATACTGTCGCTCAACGATAGCATTGCCTTTGATACTGTCAGGCTTGAATCAGAATGAGGTTAGCGGAATGTGACATGTAGCGGTGAAATGCATAGATATGTCATGGAACACCGATTGCGAAGGCAGCTGACTGGCACTTGATTGACGCTGAGGCACGAAAGCGTGGGGAGCGAACAGGATTAGATACCCTGGTAGTCCACGCCCTAAACGATGTTGACTCGATATTTGTCCGTAGGGATAAGTGTCCAAGGGAAACCGATAAGTCAACCACCTGGGGAGTACGTTCGCAAGAATG
ASV_10	Archaea	Thermoproteota	Nitrososphaeria	Nitrososphaerales	Nitrososphaeraceae	Candidatus Nitrosocosmicus	0.00824859	0	0.000103937	0	0	0.718911	0	0	0	0.120593	0.000522218	0	0	0	0.000264396	0	0	0	0.00628013	0	0	0	0	TACCAGCACCCCGAGTGGTCGGGACGTTTATTGGGCCTAAAGCATCCGTAGCCGGTTCTACAAGTCTTCCGTTAAATCCACCTGCTTAACAGATGGGCTGCGGAAGATACTATAGAGCTAGGAGGCGGGAGAGGCAAGCGGTACTCGATGGGTAGGGGTAAAATCCGTTGATCCATTGAAGACCACCAGTGGCGAAGGCGGCTTGCCAGAACGCGCTCGACGGTGAGGGATGAAAGCTGGGGGAGCAAACCGGATTAGATACCCGGGTAGTCCCAGCTGTAAACGATGCAGACTCGGTGATGAGTTGGCTTATTGCTAACTCAGTGCCGCAGGGAAGCCGTTAAGTTTGCCGCCTGGGGAGTACGGTCGCAAGACTG
ASV_11	Archaea	Nanoarchaeota	Nanoarchaeia	Pacearchaeales	NA	NA	0.00624294	0	0	0.000184847	0.0011225	0.0125406	0.0403513	0.107811	0.000339887	0.0513055	0.000712115	0.0921477	0.0881622	0.19435	0.066011	0.00648834	0.00469312	0.146427	0.154033	0.209624	0.000379327	0	0	TCCCAGCAGTCCAAATTGCAGCCTGTATTATTGGGTCTAAAACATCCGTAGCTCGTCTATTAAGTTTCTTGTGAAATTCTATGTCTCAAGCATAGAGCTTGCAAGAAATACTGGTAGACTCGGGATCGGTAGATGTAAGGAGTATATCTAAGGTAGTGGTAAAATACGTTAATCTTAGATAGACTAACAATTGGCGAAGGCACCTTACAAGGACGAATCTGACAGTGAGGGATGAAGGCTAGGGGCGCAAAACGGATTAGATACCCGTGTAGTCCTAGCAGTAAACACTGCTTACTAAACATCGGTCTCTCTTCGGGAGAAATCGGTGCTGAAGCGAAGGCGTAGAGTAAGCTACCTGGGAAGTATAGTCGCAAGATCG
ASV_12	Archaea	Nanoarchaeota	Nanoarchaeia	Woesearchaeales	NA	NA	0	0	0	0.142209	0	0.000426216	0	0	0.00865405	0	0.00256362	0	0	0	0	0	0.167013	0	0.000312704	0	0.0889711	0.145503	0.110753	CACCAGCGCCACGAGTGGCAATCGCATATTGGGCCTAAAGCGTCCGTAGTTGGTTTGATAAATTTTTCGTGAAACTGTGCAGCTTAACTGTACAACGTGCGGGAAACACTGTCTTACTTGGAACCGGGAAGGGTCAGAAGTATTTTCGAGGGAGCGGTAAAATGTGATAATCTCGAAAGGACTACCTATGGCGAAGGCATCTGACTAGAACGGATTCGACAATGAGGGACGAAGGCTAGGGGAGCAAACGGGATTAGATACCCCAGTAGTCCTAGCAGTAAACTCTGTGAACTAGGTGTTGCGCGACTATTAGGGTCGTGCAGTATCGTAGCGAAGGCGTTAAGTTCACCGCCTGGGAAGTACGGTCGCAAGACTG
ASV_13	Archaea	Nanoarchaeota	Nanoarchaeia	Pacearchaeales	NA	NA	0	0.000451596	0	0	0	0.00757352	0.0177765	0.100655	0.000339887	0	0	0.11507	0.0233971	0.0936968	0.0214866	0.000558137	0.00356902	0.0860284	0.0868013	0.153448	0	0.000310541	0	TCCCAGCAGTCCAAGTTGCAGCCAACTTTATTAGGTCTAAAACATCCGTAGCTTGTTTAACAAGTTTTTTGTGAAATCTGGCATCTTAAGTGTCAGGCGTGCAGAGAATACTGTTAGACTAGAGACCGGTAGATGTAAGGAGTACTCCTAAGGTAGTGGTAAAATACGTTAATCTTAGGAGGACTAACAATCGAGCGAAGGCACCTTACAAGGACGGATCTGACAGTGAGGGATGAAGGCTAGGGGCGCAAAACGGATTAGATACCCGTGTAGTCCTAGCAGTAAACACTGCTCACTAAACATCGGTCTCTCTTCGGGAGAAATCGGTGCTGTAGCGAAGGCGAAGAGTGAGCTACCTGGGAAGTATAGTCGCAAGATCG
ASV_14	Bacteria	Pseudomonadota	Alphaproteobacteria	Rhodobacterales	Paracoccaceae	Yoonia	0.000564972	0	0.00766532	0.0359836	0.0267156	0	0.000140304	0.000761667	0.111927	0.0791425	0.0945215	0.000736445	0.00033221	0	0.000722683	0.110469	0.0668559	0.00219202	0.00359609	0.00311923	0.0194215	0.00440404	0.00170981	TACGGAGGGGGTTAGCGTTGTTCGGAATTACTGGGCGTAAAGCGCACGTAGGCGGATTGGAAAGTATGGGGTGAAATCCCAGGGCTCAACCCTGGAACGGCCTTGTAAACTCCCAGTCTAGAGTTCGAGAGAGGTGAGTGGAATTCCAAGTGTAGAGGTGAAATTCGTAGATATTTGGAGGAACACCAGTGGCGAAGGCGGCTCACTGGCTCGATACTGACGCTGAGGTGCGAAAGTGTGGGGAGCAAACAGGATTAGATACCCTGGTAGTCCACACCGTAAACGATGAATGCCAGACGTCAGGGGGCTTGCCCTTTGGTGTCACACCTAACGGATTAAGCATTCCGCCTGGGGAGTACGGTCGCAAGATTA
ASV_15	Archaea	Nanoarchaeota	Nanoarchaeia	Pacearchaeales	NA	NA	0.00039548	0	0	0.000172524	0.00187084	0.0283269	0.122317	0.0442921	0.00075821	0	0	0.0933444	0.0677234	0.202868	0.00608112	0.000195348	0.000646358	0.0176711	0.0350489	0.00169589	0	0	0	TCCCGGCGGTCCAAGTCGCATCCACAATTATTGGGTCTAAAACATTCGTAGCTTGTTATGTAAGTCTCTTGTGAAATCTCATATCTCAAGTATGGGGCGTGCAAGAGATACTGCATTACTAGAGACTGGAAGACGCAAAGAGTATGATTGAGGTAGCGGTAAAATGTGTTAATCTCAATCAGACTAACAATGGCGAAGGCACTTTGCGAGTACAGATCTGACAGTGAGGGATGAAGGCTAGGGGCGCAAAAGGGATTAGATACCCCTGTAGTCCTAGCAGTAAACGCTGCTCACTAAACATTAGCACCTCCTCGAGAGGTGTTAGTGCTGTAGCGAAGGCGAAGAGTGAGCTACCTGGGAAGTATAGTCGCAAGACCG
ASV_16	Archaea	Nanoarchaeota	Nanoarchaeia	Woesearchaeales	NA	NA	0.159407	0.0483683	0.000493699	8.62621e-05	0	0.00760631	0.0240059	0.0385681	0.000549048	0.00101595	0	0.0428519	0.0372708	0.020159	0.0375267	0.000404649	0.000899281	0.0232691	0.0469837	0.010993	0.000132764	0	0	CACCAGCGCCACGAGTGGCCATCACGATTATTGGGCCTAAAGCGTTCGTAGTCGGTTAAGTGCATCCTCTGTGAAATCGCAGCGCCTAACGTTGCGGCATGCGGAGGACACGACTTAACTTGAGACCGGGAGGCGTCGAGGGTATTCCAAGGGGACCGGTAAAATGGTATAATCCTTGGAGGACCACCTGTGGCGAAGGCGCTCGACGAGAACGGATCTGACGATGAGGAACGAAAGCCAGGGGAGCAAACCGGATTAGATACCCGAGTAGTCCTGGCCGTAAACGCTGTCAGCTAGGTGTTGCAATGACTGGAGTCATTGCAGTATCGGAGCGAAGGTATTAAGCTGACCGCCTGGGAAGTACGGTCGCAAGACTG
ASV_18	Archaea	Nanoarchaeota	Nanoarchaeia	Pacearchaeales	NA	NA	0	0	0	0	0	0.0120652	0.0405477	0.0817985	0	0	0	0.0353954	0.0365748	0.0136286	0.00241482	0	0.00179856	0.0442451	0.041798	0.109415	0	0	0	TACCGGCAGTTCAAGTCGCATCCACTTTTATTGGGTCTAAAACATCCGTAGCTTGTTTATTAAGTCTTTTGTGAAATCCCACGTCTCAAGCGTGGGGCTTGCGGGAGATACTGATAAGCTAGAGATCGGTAGACGTAAGGAGTACGCCGGAGGTAGTGGTAAAATACGTTAATCTTCGGTGGACTAACAATCAGCGAAGGCACCTTACGAGAACGAATCTGACAGTGAGGGATGAAGGCCAGGGGCGCAAAACGGATTAGATACCCGTGTAGTCCTGGCAGTAAACACTGCTCACTAAACATCGGGCCCTCTTCGGGAGGATTCGGTGCTGAAGCGAAGGCGAAGAGTGAGCTACCTGGGAAGTATAGTCGCAAGATCG
ASV_19	Bacteria	Actinomycetota	Actinobacteria	Micrococcales	Microbacteriaceae	Candidatus Aquiluna	0.0143503	0.0629145	0.26826	0	0.00531318	0.00545884	0.0231361	0.0033698	0	0.00152393	0.00341815	0	0.00117065	0	0	0.000879066	0	0	0.00114658	0.000363405	0	0	0	TACGTAGGGTGCAAGCGTTGTCCGGAATTATTGGGCGTAAAGAGCTCGTAGGCGGTTTGTCACGTCTGCTGTGAAATTTCGAGGCTCAACCTCGAAATTGCAGTGGGTACGGGCAGGCTAGAGTGCAGTAGGGGAGATGGGAATTCCTGGTGTAGCGGTGGAATGCGCAGATATCAGGAGGAACACCAATGGCGAAGGCACATCTCTGGGCTGTAACTGACGCTGAGGAGCGAAAGCGTGGGGAGCAAACAGGATTAGATACCCTGGTAGTCCACGCCGTAAACGGTGGGTGCTAGCTGTGGGCCACATTCCACGTGGTCCGTGACGAAGTTAACACATTAAGCACCCCGCCTGGGGAGTACGGCCGCAAGGCTA
ASV_20	Bacteria	Bacteroidota	Bacteroidia	Cytophagales	Cyclobacteriaceae	Algoriphagus	0	0	0.00730155	0	0.0354711	0	0	0.00443152	0.00535976	0.318805	0.0159514	0	0	0	0.0549416	0.0768415	0.00764388	0	0.00510749	0.0392478	0	0.00296426	0.00236002	TACGGAGGGTGCAAGCGTTGTCCGGATTTATTGGGTTTAAAGGGTGCGTAGGCGGCTGATTAAGTCAGTGGTGAAAGTTTTGGGCTCAACCCAGAAATTGCCATTGATACTGGTCGGCTTGAGTATTGGAGGGGTACATGGAATTGATGGTGTAGCGGTGAAATGCATAGATACCATCAGGAACACCGATAGCGAAGGCATTGTACTGGCCAATAACTGACGCTGATGCACGAAAGCATGGGTAGCGAACAGGATTAGATACCCTGGTAGTCCATGCCGTAAACGATGATTACTCGCTGTTATGCTCTAGTAGTGTAGCGGCCAAGCGAAAGCGTTAAGTAATCCACCTGGGGAGTACGCTCGCAAGAGTG
ASV_21	Archaea	Nanoarchaeota	Nanoarchaeia	Pacearchaeales	NA	NA	0	0.00418321	0	0	0	0.0216058	0.0650307	0.0305129	0	0.00954993	0	0.014867	0.00302153	0	0.00502353	0.0117209	0.00570481	0.0598928	0.0311661	0.0577208	0.00618303	0.00392411	0.000433474	TCCCGACAGTCCAAGTCGCAACCAACATTATTGGGTCTAAAACATCCGTAGCTTGCTTGATAAGTCTCTTGTGAAATCCTATGTCTCAAATGTAGGACGCGCAGGGGGTACTATTGAGCTAGAGACCGGTAGGTGTAAGAAGTACATTCAAGGTAGTAGTAAAATACGTTAATCTTAAATGGACTCACAATTAGCGAAGGCATCTTACAAGGACGGATCTGACAGTGAGGGATGAAGGCCAAGGGCGCAAAAGGGATTAGATACCCCTGTAGTCTTGGCAGTAAACACTGCTCACTAAACATTGGGGCCTCTTCGGGAGGTTTCAGTGCTGAAGCGAAGGCGAAGAGTGAGCTACCTGGGAAGTATAGTCGCAAGATCG
ASV_22	Archaea	Nanoarchaeota	Nanoarchaeia	Woesearchaeales	NA	NA	0	0	0	0	0	0	0.000168364	0.000623182	0	0	0	0.0109086	0	0	0.000564046	0.199227	0	0	0.000599349	0.000423973	0	0	0	CACCGGCGCCCCTAGTGGCAATCACACTTACTGGGCCTAAAGCATCCGTAGCCGGATGTGTAAATCCTTTGTGAAATCTCTCTGCTTAACAGAGAGGCGTGCAGGGGACACTGCATATCTAGGGACCGGGAGAAGTCAGAGGTATTCTGAGGGGAGCGGTAAAATGTGATAATCCTCGGAAGACCACCAATAGCGAAGGCATCTGACCAGAACGGATCCGACGGTGAGGGATGAAGGCTAGGGGAGCAAAACGGATTAGATACCCGAGTAGTCCTAGCTGTAAACACTGTATGCAAGGTGTTGCGCATTCTTGTGAATGTGCAGTATCGCAGAGAAGTCGTTAAGCATACCGCCTGGGAAGTACGGTCGCAAGACTG
ASV_24	Bacteria	Pseudomonadota	Alphaproteobacteria	Rhodobacterales	Paracoccaceae	Yoonia	0	0	0.00194881	0.0362301	0.0306069	0	0	0	0.0875863	0.0549629	0.0461926	0	0	0.000851789	0	0.032665	0.0455261	0	0.00555049	0	0.00311048	0.00429112	0.00183022	TACGGAGGGGGTTAGCGTTGTTCGGAATTACTGGGCGTAAAGCGCACGTAGGCGGATTGGAAAGTATGGGGTGAAATCCCAGGGCTCAACCCTGGAACGGCCTTGTAAACTCCCAGTCTAGAGTTCGAGAGAGGTGAGTGGAATTCCAAGTGTAGAGGTGAAATTCGTAGATATTTGGAGGAACACCAGTGGCGAAGGCGGCTCACTGGCTCGATACTGACGCTGAGGTGCGAAAGTGTGGGGAGCAAACAGGATTAGATACCCTGGTAGTCCACACCGTAAACGATGAATGCCAGACGTCGGGGGGCTTGCCCTTCGGTGTCACACCTAACGGATTAAGCATTCCGCCTGGGGAGTACGGTCGCAAGATTA
ASV_25	Bacteria	Actinomycetota	Actinobacteria	Micrococcales	Microbacteriaceae	Candidatus Aquiluna	0	0	0	0.00797309	0.247774	0	0.000743609	0.00249273	0.0253608	0	0.0869256	0	0	0	0	0.0245162	0.00407487	0.000843085	0	0.000514824	0.00544334	0.0032748	0.00166165	TACGTAGGGTGCAAGCGTTGTCCGGAATTATTGGGCGTAAAGAGCTCGTAGGCGGTTTGTCGCGTCTGCTGTGAAATTTCGAGGCTCAACCTCGAACTTGCAGTGGGTACGGGCAGGCTAGAGTGCAGTAGGGGAGATGGGAATTCCTGGTGTAGCGGTGGAATGCGCAGATATCAGGAGGAACACCAATGGCGAAGGCACATCTCTGGGCTGTAACTGACGCTGAGGAGCGAAAGCGTGGGGAGCAAACAGGATTAGATACCCTGGTAGTCCACGCCGTAAACGGTGGGTGCTAGCTGTGGGCCACATTCCACGTGGTCCGTGACGAAGTTAACACATTAAGCACCCCGCCTGGGGAGTACGGCCGCAAGGCTA
ASV_27	Bacteria	Pseudomonadota	Alphaproteobacteria	Rhodobacterales	Paracoccaceae	Loktanella	0	0.000142609	0	0.033901	0.0555265	0	0	0	0.0259621	0.015544	0.0496107	0	0	0	0.0508522	0.00044651	0	0	0	0	0	0.00138332	0	TACGGAGGGGGTTAGCGTTGTTCGGAATTACTGGGCGTAAAGCGCACGTAGGCGGATTAGAAAGTTGGGGGTGAAATCCCAGGGCTCAACCCTGGAACTGCCTCCAAAACTACTAGTCTAGAGTTCGAGAGAGGTGAGTGGAATTCCGAGTGTAGAGGTGAAATTCGTAGATATTTGGAGGAACACCAGTGGCGAAGGCGGCTCACTGGCTCGATACTGACGCTGAGGTGCGAAAGCGTGGGGAGCAAACAGGATTAGATACCCTGGTAGTCCACGCCGTAAACGATGAATGCCAGACGTCAGGGGGCTTGCCCTTTGGTGTCACACCTAACGGATTAAGCATTCCGCCTGGGGAGTACGGTCGCAAGATTA
ASV_29	Archaea	Nanoarchaeota	Nanoarchaeia	Pacearchaeales	Incertae Sedis	GW2011_GWC1_47_15	0	0.134362	0.000857477	0	0	0.000557359	0.0032831	0.000300051	0	0.0021335	0	0.00188714	6.32781e-05	0.00340716	0.00024677	0.000362789	0	0.0179071	0.00888599	0.015475	0	0	0	TCCCAGCAGTCCAAGTCGCAGCCACAATTATTGGGTCTAAAACATCCGTAGCTTGCTTTGTAAGTCTTTTGTAAAATCTGGCCTCTTAAGGGTCGGGCTCGCAAAGGATACTGCATAGCTAGGGACCGGTAGACGCATCGAGTACTAATAGGGTAGCGGTAAAATGTGTTGATCCTATTGGGACTAACAATAGCGAAGGCACGATGCGAGCACGGATCCGACAGTGAGGGATGAAGGCTAGGGGCGCAAAGTGGATTAGATACCCATGTAGTCCTAGCAGTAAACACTGCACACTAAACATTAGTACCTCTTCGAGAGGTATTAGTGCTGTAGGGAAGCCGGAGAGTGTGCTACCTGGGAAGTATAGCCGCAAGGCCG
ASV_30	Archaea	Nanoarchaeota	Nanoarchaeia	Pacearchaeales	NA	NA	0.00268362	0	0	0	0	0.00090161	0.00279204	0.00523935	0	0	0	0.0100801	0.0127031	0.0631743	0.00609874	0	0.00126461	0.0495734	0.0256156	0.0726205	0.00201043	0.00175032	0	TCCCGACAGTCCAAGTCGCAACCAACATTATTGGGTCTAAAACATCCGTAGCTTGCTTAGTAAGTCTTTTGTCAAATCCTGCATCTCAAGTGTAGGGCGAGCAGAGGGTACTACTGAGCTAGAGACCGGTAGGTGTAAGAAGTACGTTTAAGGTAGTAGTAAAATACGTTAATCTTAAATGGACTCACAATTAGCGAAGGCATCTTACAAGGACGGATCTGACAGTGAGGGATGAAGGCCAAGGGCGCAAAAGGGATTAGATACCCCTGTAGTCTTGGCAGTAAACACTGCTCACTAAACATCGGGGCCTCTTCGGGAGGTTTCGGTGCTGTAGGGAAGCTGCAAAGTGAGCTACCTGGGAAGTATAGTCGCAAGATCG
ASV_31	Archaea	Nanoarchaeota	Nanoarchaeia	Woesearchaeales	NA	NA	0	0	0	0.0149357	0	0	0	0	0	0	0.00432017	0	0	0	0	0	0.0136578	0	0.00018241	0	0.00610716	0.0133251	0.0907405	CACCAGCGCCACAAGTGGCAATCAGCATTATTGGGCCTAAAGCGTCCGTAGCCGGATGCGTACATCCTTTGTGAAATTGCCGGGCTTAACCCGGTAGCGTGCAGAGGACACGGCGCATCTTGGGAATGGGAGAGGTTAGAGGTATTCGTAGGGGACCGGTAAAATGGTATAATCCTGCGAGGACCACCAATAGCGAAGGCATCTAACTAGAACATGTCCGACGGTGAGGGACGAAAGCCAGGGGAGCGAACCGGATTAGATACCCGAGTAGTCCTGGCCGTAAACGCTGCGAGCTAGGTGTTGCGCCTCCTATGAGGAGGTGCAGTATCGAAGCGAAGGCAATAAGCTCGCCGCCTGGGGAGTACGGTCGCAAGGCTG
ASV_32	Archaea	Nanoarchaeota	Nanoarchaeia	Pacearchaeales	NA	NA	0	0	0	0	0	0	0	0.06825	0	0	0	0.0134861	0.037255	0.0205849	0.000705057	0	0	0.00293394	0.0057329	0	0	0	0	TCCCGGCAGTCCAAATTGCAGCCATTATTATTGGGTCTAAAACATCCGTAGCTTGTCTATTAAGTTTCTTGTGAAATTCTACGTCTCAAGCGTGGAGCTTGCAAGAAATACTGGTAGACTCGGGATCGGTAGATGTAAGGAGTACATTCGAGGTAGTAGTAAAATACGTTAATCTTGAATGGACTAACAATTGGCGAAGGCACCTTACAAGGACGAATCTGACAGTGAGGGATGAAGGCCAGGGGCGCAAAACGGATTAGATACCCGTGTAGTCCTGGCAGTAAACACTGCTCACTAAACATCGGTCTCTCTTCGGGAGAAATCGGTGCTGAAGCGAAGGCGAAGAGTGAGCTACCTGGGAAGTATAGTCGCAAGATCG
ASV_34	Bacteria	Bacteroidota	Bacteroidia	Chitinophagales	Saprospiraceae	NA	0.154011	0	0	0	0	0.000524573	0	0	0	0	0	0	0	0	0	0	0	0	0	0	0	0	0	TACGGAGGGTGCAAGCGTTATCCGGAATTACTGGGTTTAAAGGGTGCGTAGGCGGCGCTGTGTGTCAGAGGTGAAAGGTTCCGGCTTAACCGGAGAATTGCCTTTGAAACTGCAGTGCTAGGATTAGGTTGAGGTCGGCGGAATGTGACATGTAGCGGTGAAATGCATAGATATGTCATAGAACACCAATTGCGAAGGCAGCTGACTGGACCTAAATTGACGCTGAGGCACGAAAGCGTGGGGATCAAACAGGATTAGATACCCTGGTAGTCCACGCCCTAAACGATGCTAACTCGATGTGTGGCCCTTGTGGTTGCGCGTCCAAGCGAAAGCGATAAGTTAGCCACCTGGGGAGTACGTTCGCAAGGATG
ASV_37	Bacteria	Bacteroidota	Bacteroidia	Cytophagales	Cyclobacteriaceae	Algoriphagus	0	0	0	0.000320402	0.0246951	0	0	0	0	0.135833	0.0103494	0	0	0	0.0037368	0.0271813	0.00685701	0.00192223	0	0	0.00136558	0.00262549	0	TACGGAGGGTGCAAGCGTTGTCCGGATTTATTGGGTTTAAAGGGTGCGTAGGCGGCTGATTAAGTCAGTGGTGAAAGTTTTGGGCTCAACCCAGAAATTGCCATTGATACTGGTCGGCTTGAGTATTGGAGGGGTACATGGAATTGATGGTGTAGCGGTGAAATGCATAGATACCATCAGGAACACCGATAGCGAAGGCATTGTACTGGCCAATAACTGACGCTGATGCACGAAAGCATGGGTAGCGAACAGGATTAGATACCCTGGTAGTCCATGCCGTAAACGATGATTACTCGCTGTTATGCTCTAGCAGTGTAGCGGCCAAGCGAAAGCGTTAAGTAATCCACCTGGGGAGTACGCTCGCAAGAGTG
ASV_38	Archaea	Nanoarchaeota	Nanoarchaeia	Woesearchaeales	NA	NA	0	0	0	0	0	0.00667191	0.047114	0.000438536	0	0	0	0.0216331	0.000284752	0.00951164	0.00123385	0	0	0	0	0	0	0	0	CCCCGGCGCCACGAGTGGCAATCTTATATTTGGCCTAAAGCATTCGTAGCCGGTTTGAAAAATCCTTTGTGAAATCGTTGAACTCAATACAACGGCATGCAGGGGACACTTTCAAACTAGAGACTGGGAGGAGTTAGGGGTATTTCTGGGGGAGCGGTTAAATGCGATAATCCTAGAAAGACCACCTGTGGCGAAGGCGCCTAACTAGAACAGTTCTGACGGTGAGGGATGAAAGCTAGGGGAGCGATCCGGATTAGATACCCGAGTAGTCCTAGCTGTAAACTCTGCGAGCTAGGTGTCGCATATTCTACGCGAATATGCGGTGTCGAAACGAAGGTGATAAGCTCGCCGCCTGGGAAGTACGGTCGCAAGACTG
ASV_39	Bacteria	Bacteroidota	Bacteroidia	Flavobacteriales	Crocinitomicaceae	Fluviicola	0	0	0	8.62621e-05	0.0181845	0.00675388	0.0232904	0.012279	0.00143798	0	0.00261109	0.000644389	7.90977e-05	0	0	0.0166325	0.00255733	0	0	0	0	0	0	TACGGAGGGTGCAAGCGTTATCCGGAATCATTGGGTTTAAAGGGTCCGCAGGCGGACTTATAAGTCAGTGGTGAAATCTCACAGCTCAACTGTGAAACTGCCATTGATACTGTAAGTCTTGAATTCGGTCGAAGTGGGCGGAATATGACATGTAGCGGTGAAATGCTTAGATATGTCCTAGAACACCGATAGCGAAGGCAGCTCACTAGGCCTGGATTGACGCTCAGGGACGAAAGCGTGGGGAGCAAACAGGATTAGATACCCTGGTAGTCCACGCCGTAAACTATCAATACTCGATATTGGCGATATACAGTCAGTGTCTAAGCGAAAGTGATAAGTATTGCACCTGGGGAGTACGATCGCAAGGTTG
ASV_41	Bacteria	Pseudomonadota	Alphaproteobacteria	Rhodobacterales	Paracoccaceae	Yoonia	0	0	0	0	0	0	0	0	0	0	0	0	0	0	0	0.0497579	0	0	0	0	0	0	0	TACGGAGGGGGTTAGCGTTGTTCGGAATTACTGGGCGTAAAGCGCACGTAGGCGGATTGGAAAGTATGGGGTGAAATCCCAGGGCTCAACCCTGGAACGGCCTTGTAAACTCCCAGTCTAGAGTTCGAGAGAGGTGAGTGGAATTCCAAGTGTAGAGGTGAAATTCGTAGATATTTGGAGGAACACCAGTGGCGAAGGCGGCTCACTGGCTCGATACTGACGCTGAGGTGCGAAAGTGTGGGGAGCAAACAGGATTAGATACCCTGGTAGTCCACACCGTAAACGATGAATGCCAGACGTCGGGGGGCTTGCCCTTCGGTGTCACACCTAACGGATTAATCATTCCGCCTGGGGAGTACGGTCGCAAGATTA
ASV_43	Bacteria	Bacteroidota	Bacteroidia	Chitinophagales	Saprospiraceae	NA	0	0	0	0	0	0	0	0	0	0	0	0	0	0	0	0.0479998	0	0	0	0	0	0	0	TACGGAGGGTGCAAGCGTTATCCGGAATCACTGGGTTTAAAGGGTGCGTAGGCGGCCTGATAAGTCAGAGGTGAAATACTGTCGCTCAACGATAGCATTGCCTTTGATACTGTCAGGCTTGAATCAGAATGAGGTTAGCGGAATGTGACATGTAGCGGTGAAATGCATAGATATGTCATGGAACACCGATTGCGAAGGCAGCTGACTGGCACTTGATTGACGCTGAGGCACGAAAGCGCGGGGAGCGAACAGGATTAGATACCCTGGTAGTCCACGCCCTAAACGATGTTGACTCGATATTTGTCCGTAGGGATAAGTGTCCAAGGGAAACCGATAAGTCAACCACCTGGGGAGTACGTTCGCAAGAATG
ASV_44	Bacteria	Pseudomonadota	Alphaproteobacteria	Rhodobacterales	Paracoccaceae	Loktanella	0	0	0.00483305	0.0207892	0.0421313	0	0	0	0	0.0271259	0.0262058	0	0	0	0	0	0.002192	0	0	0	0	0	0	TACGGAGGGGGTTAGCGTTGTTCGGAATTACTGGGCGTAAAGCGCACGTAGGCGGATTAGAAAGTTGGGGGTGAAATCCCAGGGCTCAACCCTGGAACTGCCTCCAAAACTACTAGTCTAGAGTTCGAGAGAGGTGAGTGGAATTCCGAGTGTAGAGGTGAAATTCGTAGATATTCGGAGGAACACCAGTGGCGAAGGCGGCTCACTGGCTCGATACTGACGCTGAGGTGCGAAAGCGTGGGGAGCAAACAGGATTAGATACCCTGGTAGTCCACGCCGTAAACGATGAATGCCAGACGTCAGGGGGCTTGCCCTTTGGTGTCACACCTAACGGATTAAGCATTCCGCCTGGGGAGTACGGTCGCAAGATTA
ASV_45	Archaea	Nanoarchaeota	Nanoarchaeia	Woesearchaeales	NA	NA	0	0	0	0.0145537	0	0	0	0	0	0	0	0	0	0	0	0	0.0165524	0	0	0	0.00959697	0.0154706	0.011174	CACCAGCGCCACGAGTGGCAATCGCATATTTGGCCTAAAGCGTCCGTAGTTGGTTTGATAAATTTTTCGTGAAACTGTGCAGCTTAACTGTACAACGTGCGGGAAACACTGTCTTACTTGGAACCGGGAAGGGTCAGAAGTATTTTCGAGGGAGCGGTAAAATGTGATAATCTCGAAAGGACTACCTATGGCGAAGGCATCTGACTAGAACGGATTCGACAATGAGGGACGAAGGCTAGGGGAGCAAACGGGATTAGATACCCCAGTAGTCCTAGCAGTAAACTCTGTGAACTAGGTGTTGCGCGACTATTAGGGTCGTGCAGTATCGTAGCGAAGGCGTTAAGTTCACCGCCTGGGAAGTACGGTCGCAAGACTG
ASV_48	Archaea	Nanoarchaeota	Nanoarchaeia	Woesearchaeales	NA	NA	0	0	0	0.00451028	0.000673501	0	0	0	0	0	0.016711	0	0	0	0	0	0.0100888	0	0	0	0.00589853	0.00623906	0.0271644	CACCAGCGCCACGAGTGGCAATCGCATATTGGGCCTAAAGCGTCTGTAGTTGGTTTGGTAAATCTCTCGTGAAATTGAACAGCTTAACTGTTCAGCGTGCGGGAGACACTGCCTTACTTGGAACCGGGAGGAGTGAGAGGTATTCTGGGGGGAGCGGTAAAATGTGATAATCCTCGGAGGACCACCTGTGGCGAAGGCGTCTCACTAGAACGGATTCGACAATGAGAGACGAAGGCTAGGGGAGCAAACCGGATTAGATACCCGAGTAGTCCTAGCAGTAAACTCTGCGAGCTAGGTGTTGTGCAGTCTTAATGGCTGTGCAGTATCGAAGCGAAGGCGATAAGCTCGCCGCCTGGGAAGTACGGTCGCAAGACTG
ASV_49	Bacteria	Bacteroidota	Bacteroidia	Flavobacteriales	Flavobacteriaceae	Flavobacterium	0.0420621	0.0256934	0.000441731	0	0	0	0	0.000184647	0	0	0	0	0	0	0	0	0	0	0	0	0	0	0	TACGGAGGATCCAAGCGTTATCCGGAATCATTGGGTTTAAAGGGTCCGTAGGCGGTTTAGTAAGTCAGTGGTGAAAGCCCATCGCTCAACGGTGGAACGGCCATTGATACTGCTAAACTTGAATTATTAGGAAGTAACTAGAATATGTAGTGTAGCGGTGAAATGCTTAGAGATTACATGGAATACCAATTGCGAAGGCAGGTTACTACTAATGGATTGACGCTGATGGACGAAAGCGTGGGTAGCGAACAGGATTAGATACCCTGGTAGTCCACGCCGTAAACGATGGATACTAGCTGTTGGGAGCAATCTCAGTGGCTAAGCGAAAGTGATAAGTATCCCACCTGGGGAGTACGTTCGCAAGAATG
ASV_50	Bacteria	Patescibacteria	Microgenomatia	Candidatus Roizmanbacteria	NA	NA	0	0	0	0	0.0002245	0	0	0.0247888	0	0	0	0.0011507	0.0203597	0	0.000387781	0	0	0.00252926	0.00117264	0	0	0	0	TACGTGGGTCACAAGCGTTATCCGGTGTAACTGGGCGTAAAGAGTATGTAGGTGGTCTTTTAAGTTACTTTTCAAAGCTTCCCGCTCAACGGGAAAAAGGGAAGTAATACTGGGAGACTTTGAATTTTCTTTAGGGAAATCGGAATTAATGGAGTAGTAGTGAAATGCGTTGATACCATTAAGAACACCAGTGGAGAAGTCGGATTTCTGAAAGATAATTGACACTGAGATACGAAAGCTAGGGGAGCGAACCGGATTAGAGACCCGGGTAGTCCTAGCCCTAAACAATGTTTGCTGGCTGCACTGACCTCGATTTATCTAGGTTGGTGTGGCGAAGTTAACACGTTAAGCAAACCGCCTGGGAAGTATAGTCGCAAGACCG
ASV_51	Bacteria	Pseudomonadota	Gammaproteobacteria	Pseudomonadales	Pseudohongiellaceae	Pseudohongiella	0	0	0	0	0.068323	0	0	0	0	0	0.0584409	0	0	0	0	0	0	0	0	0	0	0.000225848	0	TACGGAGGGTGCAAGCGTTAATCGGAATTACTGGGCGTAAAGCGCGCGTAGGCGGTTTGTTAAGTCGGATGTGAAAGCCCTGGGCTCAACCTGGGAACTGCATTCGATACTGGCAGACTAGAGTACGGTAGAGGGGGGTAGAATTCCATGTGTAGCGGTGAAATGCGTAGAGATGTGGAGGAATACCAGTGGCGAAGGCGGCCCCCTGGATCGATACTGACGCTGAGGTGCGAAAGCGTGGGGAGCAAACAGGATTAGATACCCTGGTAGTCCACGCCGTAAACGATGTCAACTAGCCGTTGGGGATCTTAGTATCTTTAGTGGCGCAGCTAACGCTTTAAGTTGACCGCCTGGGGAGTACGGTCGCAAGATTA
ASV_53	Archaea	Nanoarchaeota	Nanoarchaeia	Woesearchaeales	NA	NA	0	0	0	0	0	0	0	0.00980935	0	0	0	0	0.00927025	0.00127768	0	0	0	0.00927394	0.00651466	0.0138094	0	0	0	CACCAGCGCCACGAGTGGCTATCGCGATTATTGGGCCTAAAGCGTCCGTAGTCGGTTCTGTACATCCTCTGTGAAATCGCAGCGCTCAACGTTGCGGCATGCGGAGGACACGGCAGAACTTGAGACCGGGAGGCGTGTAGGGTATTCCACGGGGACCGGTAAAATGGTATAATCCGTGGAGGACCACCTGTGGCGAAGGCGCTACACGAGAACGGATCTGACGATGAGGGACGAAAGCCAGGGGAGCAAACCGGATTAGATACCCGAGTAGTCCTGGCCGTAAACGCTGTCTGCTAGGTGTTGCAACGACTTGAGTCGTTGCAGTATCGGAGCGAAGGTATTAAGCAGACCGCCTGGGAAGTACGGTCGCAAGACTG
ASV_56	Archaea	Nanoarchaeota	Nanoarchaeia	Woesearchaeales	NA	NA	0	0	0	0	0	0.00011475	0.000168364	0.0382219	0	0	0	0	0	0	0	0	0	0.000977979	0.00343974	0	0	0	0	CACCGGCGCCCCAAGTGGCAATCATACTTACTGGGCCTAAAGCATCCGTAGCCGGATGTGTAAATCCTTTGTGAAATCTCTCTGCTTAACAGAGAGGCGTGCAGGGGACACTGCATATCTAGGGACCGGGAGAAGTTAGAAGTATTCTGAGGGGAGCGGTAAAATGTGATAATCCTCGGAAGACTACCAATAGCGAAGGCATCTAACTAGAACGGATCCGACGGTGAGGGATGAAGGCTAGGGGAGCAAAACGGATTAGATACCCGAGTAGTCCTAGCTGTAAACACTGTATGCAAGGTGTTGTGCATTCTCGTGAATGTGCAGTATCGAAGAGAAGTCGTTAAGCATACCGCCTGGGAAGTACGGTCGCAAGACTG
ASV_57	Bacteria	Pseudomonadota	Alphaproteobacteria	Rhodobacterales	Paracoccaceae	Parasedimentitalea	0	0	0	0.00496623	0.00673501	0	0	0	0.00554277	0.0484608	0.0197968	0	0	0	0	0	0.00418728	0	0	0	0	0	0.00161349	TACGGAGGGGGTTAGCGTTGTTCGGAATTACTGGGCGTAAAGCGTACGTAGGCGGATCAGAAAGTAAGGGGTGAAATCCCAGGGCTCAACCCTGGAACTGCCTCTTAAACTCCTGGTCTTGAGTTCGAGAGAGGTGAGTGGAATTCCGAGTGTAGAGGTGAAATTCGTAGATATTCGGAGGAACACCAGTGGCGAAGGCGGCTCACTGGCTCGATACTGACGCTGAGGTACGAAAGTGTGGGGAGCAAACAGGATTAGATACCCTGGTAGTCCACACCGTAAACGATGAATGCCAGTCGTCGGGTAGCATGCTATTCGGTGACACACCTAACGGATTAAGCATTCCGCCTGGGGAGTACGGTCGCAAGATTA
ASV_58	Bacteria	Balneolota	Balneolia	Balneolales	Balneolaceae	NA	0	0	0	0	0.0156402	0	0	0	0	0.00152393	0.0309533	0	0	0	0	0.00118604	0.00404676	0.011095	0	0.000363405	0.000132764	0.00872339	0.000192655	TACGGAGGGTGCAAGCGTTGTCCGGAATCATTGGGTGTAAAGGGTGCGTAGGCGGGTTAGTAAGTCTGGGGTGAAATCCCACCGCTCAACGGTGGAACTGCCTTGGATACTGCTAGTCTTGAGTATGTCAGAGGTCGGTGGAATTCGTGGTGTAGCGGTGAAATGCTTAGATATCACGAAGAACACCAGTGGTGAAGACGGCCGGCTGGGACATTACTGACGCTGAGGCACGAAAGCGTGGGGAGCGAACAGGATTAGATACCCTGGTAGTCCACGCTGTAAACGATGTATACTAGGTGTCGGCCTGCTTGCGGGTCGGTGCTGCAGCTAACGCATTAAGTATACCACCTGGGGAGTACGCTGGCAACAGTG
ASV_60	Bacteria	Pseudomonadota	Alphaproteobacteria	Rhodobacterales	Paracoccaceae	NA	0	0	0	0	0	0	0	0	0.042695	0	0	0	0	0	0	0	0	0	0	0	0	0	0	TACGGAGGGGGTTAGCGTTGTTCGGAATTACTGGGCGTAAAGCGTACGTAGGCGGATTAGCAAGTATGGGGTGAAATCCCAGGGCTCAACCCTGGAACTGCCTCATAAACTGCTAGTCTAGAGTTCGAGAGAGGTGAGTGGAATTGTGAGTGTAGAGGTGAAATTCGTAGATATTCACAGGAACACCAGTGGCGAAGGCGGCTCACTGGCTCGATACTGACGCTGAGGTACGAAAGTGTGGGGAGCAAACAGGATTAGATACCCTGGTAGTCCACACCGTAAACGATGAATGCCAGTCGTCGGGCAGTATACTGTTCGGTGACACACCTAACTGATTAAGCATTCCGCCTGGGGAGTACGGTCGCAAGATTA
ASV_61	Archaea	Nanoarchaeota	Nanoarchaeia	Pacearchaeales	NA	NA	0	0	0	0	0	0	0	0	0	0	0	0	0.0257542	0	0	0	0	0	0	0	0	0	0	TCCCGGCGGTCCAAGTCGCATCCACAATTATTGGGTCTAGAACATTCGTAGCTTGTTATGTAAGTCTCTTGTGAAATCTCATATCTCAAGTATGGGGCGTGCAAGAGATACTGCATTACTAGAGACTGGAAGACGCAAAGAGTATGATTGAGGTAGCGGTAAAATGTGTTAATCTCAATCAGACTAACAATGGCGAAGGCACTTTGCGAGTACAGATCTGACAGTGAGGGATGAAGGCTAGGGGCGCAAAAGGGATTAGATACCCCTGTAGTCCTAGCAGTAAACGCTGCTCACTAAACATTAGCACCTCCTCGAGAGGTGTTAGTGCTGTAGCGAAGGCGAAGAGTGAGCTACCTGGGAAGTATAGTCGCAAGACCG
ASV_64	Bacteria	Bacteroidota	Bacteroidia	Sphingobacteriales	NS11-12 marine group	NA	0	0	0	0	0.111577	0	0	0	0	0	0.0038929	0	0	0	0	0	0	0	0	0	0	0	0	TACGGAGGGTCCAAGCGTTGTCCGGATTTATTGGGTTTAAAGGGTACGTAGGCGGAATTTTAAGTCAGTGGTGAAAGCCTCCAGCTCAACTGGAGAATTGCCATTGAAACTGAAGTTCTTGAATATGGATGAGGTGGTTGGAATATAACATGTAGCGGTGAAATGCTTAGATATGTTATAGAACACCAATTGCGAAGGCAGATCACTAAACCATTATTGACGCTGAGGTACGAAAGCGTGGGGAGCGAACAGGATTAGATACCCTGGTAGTCCACGCCGTAAACGATGTTCACTCGCTGTTGGCGATATACTGTCAGCGGCCAAGCGAAAGCATTAAGTGAACCACCTGGGGAGTACGATCGCAAGGTTG
ASV_65	Bacteria	Bacteroidota	Bacteroidia	Chitinophagales	Saprospiraceae	Lewinella	0	0	0	0	0.000449001	0	0	0	0.0317664	0	0.00113938	0	0	0	0	0.000390696	0.00682891	0	0	0	0	0.000367004	0	TACGGAGGGTGCAAGCGTTATCCGGAATCACTGGGTTTAAAGGGTGCGTAGGTGGACTAGTAAGTCAGAGGTGAAATCCCGCAGCTTAACTGCGGAACTGCCTTTGATACTGCTTGTCTTGAATCAGGTTGAGGTATGCGGAATGTGGCATGTAGCGGTGAAATGCGTAGATATGCCATAGAACACCGATTGCGAAGGCAGCATACTGGCCCTGTATTGACACTGAGGCACGAAAGCGTGGGGAGCGAACAGGATTAGATACCCTGGTAGTCCACGCCCTAAACGATGTTTACTCGATATTCGGCGCTTAGCGTTGAGTGTCCAAGGGAAACCGATAAGTAAACCACCTGGGGAGTACGTTCGCAAGAATG
ASV_66	Bacteria	Pseudomonadota	Gammaproteobacteria	Burkholderiales	Alcaligenaceae	Saccharedens	0.000480226	0	0	0	0.0505874	0	0	0	0	0	0.0184201	0	0	0	0	0	0.00033723	0	0.00448208	0.00296781	0	0.000395235	0.000192655	TACGTAGGGTGCAAGCGTTAATCGGAATTACTGGGCGTAAAGCGTGCGCAGGCGGTTCGGAAAGAAAGATGTGAAATCCCAGGGCTTAACCTTGGAACTGCATTTTTAACTACCGAGCTAGAGTATGTCAGAGGGGGGTGGAATTCCGCGTGTAGCAGTGAAATGCGTAGATATGCGGAGGAACACCGATGGCGAAGGCAGCCCCCTGGGATAATACTGACGCTCATGCACGAAAGCGTGGGGAGCAAACAGGATTAGATACCCTGGTAGTCCACGCCCTAAACGATGTCAACTAGCTGTTGGGGCCTTCGGGCCTTAGTAGCGCAGCTAACGCGTGAAGTTGACCGCCTGGGGAGTACGGTCGCAAGATTA
ASV_68	Archaea	Nanoarchaeota	Nanoarchaeia	Woesearchaeales	NA	NA	0	0.000166377	0	0	0	0.000721288	0.00565424	0.000877072	0	0	0	0.000460278	0	0	0.000334902	0	0	0.00522713	0.00304886	0.0169589	0	0	0	CACCAGCGCCACGAGTGGTGACCACGTTTATTGGGCCTAAAGCGTCCGTAGCCGGTTTGTGTAAGTCTTTTGTGAAATTGTTGGGCTTAACCCAACAGCGTGCAAGAGATACTGCCGGACTCGAGACCGGGAGGAGTCAGAAGTATTCCAGGGGGAGCGGTTAAATGTTATAATCCCTGGAGGACTACCTGTGGCGAAGGCGTCTGACTAGAACGGCTCTGACGGTGAGGGACGAAAGCCAGGGGAGCGAACCGGATTAGATACCCGAGTAGTCCTGGCCGTAAACGCTGTGAGCTAGGTGTTGCGTCAACTACGCGTTGGCGCAGTGTCGAAAGGAAGCTGTTAAGCTCACCGCCTGGGAAGTACGGTCGCAAGACTG
ASV_70	Archaea	Nanoarchaeota	Nanoarchaeia	Woesearchaeales	NA	NA	0.000819209	0	0	0	0	0.00218026	0.00592081	0	0	0	0	0.0124735	0.00583741	0	0.000599298	0	0	0.00161872	0	0	0	0	0	CACCAGCGCCACGAGTGGCTATCGCGATTATTGGGCCTAAAGCGTCCGTAGTCGGTTCTGTGCATCCTCTGTGAAATCGCAGCGCTCAACGTTGCGGCATGCGGGGGACACGGCAGAACTTGAGACCGGGAGGCGTGTAGGGTATTCCACGGGGACCGGTAAAATGGTATAATCCGTGGAGGACCACCTGTGGCGAAGGCGCTACACGAGAACGGATCTGACGATGAGGGACGAAAGCCAGGGGAGCAAACCGGATTAGATACCCGAGTAGTCCTGGCCGTAAACGCTGTCTGCTAGGTGTTGCACCGACTTGAGTCGTTGCAGTATCGGAGCGAAGGTATTAAGCAGACCGCCTGGGAAGTACGGTCGCAAGACTG
ASV_73	Archaea	Nanoarchaeota	Nanoarchaeia	Pacearchaeales	NA	NA	0	0	0	0.00027111	0	0	0	0.0277432	0	0	0	0	0	0	0	0	0	0	0	0	0	0	0	TCCCAGCAGTCCAAGTTGCAGCCAACTTTATTAGGTCTAAAACATCCGTAGCTTGTTTAACAAGTTTTTTGTGAAATCTGGCATCTTAAGTGTCAGGCGTGCAGAGAATACTGTTAGACTAGAGACCGGTAGATGTAAGGAGTACTCCTAAGGTAGTGGTAAAATACGTTAATCTTAGGAGGACTAACAATCGAGCGAAGGCACCTTACAAGGACGGATCTGACAGTGAGGGATGAAGGCTAGGGGCGCAAAACGGATTAGATACCCGTGTAGTCCTAGCAGTAAACACTGCTCACTAAACATCGGTCTCTCTTCGGGAGAAATCGGTGCTGTAGCGAAGACGAAGAGTGAGCTACCTGGGAAGTATAGTCGCAAGATCG
ASV_74	Bacteria	Bacteroidota	Bacteroidia	Flavobacteriales	Cryomorphaceae	Vicingus	0	0	0	0.000788682	0.0362942	0	0	0	0	0	0.0309058	0	0	0	0	0	0	0	0	0	0	0	0	TACGGAGGGTCCAAGCGTTATCCGGATTTATTGGGTTTAAAGGGTACGTAGGCGGAAGATTAAGTCAGTAGTGAAAGCCCATCGCTCAACGATGGAACTGCTATTGATACTGGTTTTCTTGAATATACTTGAAGTGGGCGGAATACGACATGTAGCGGTGAAATGCATAGAGATGTCGTAGAACACCGATTGCGAAGGCAGCTCACTAAGGTATTATTGACGCTAATGTACGAAAGCGTGGGGAGCGAACAGGATTAGATACCCTGGTAGTCCACGCCGTAAACTATGATTACTCGGTGTCGGCGACATACTGTCGGTGCCTAAGCGAAAGTGATAAGTAATCCACCTGGGGAGTACGATCGCAAGGTTG
ASV_76	Archaea	Nanoarchaeota	Nanoarchaeia	Pacearchaeales	NA	NA	0	0	0	0	0	0	0.000154334	0.00510086	0	0	0	0.0019792	0.00490405	0.00738217	0.000528793	0	0	0.00509223	0.00570684	0.00287696	0	0	0	TCCCGACAGTCCAAGTCGCAACCCACATTATTGGGTCTAAAACATCCGTAGCTTGTTATGCAAGTCTCTTGTGAAATCTTGTCTCTTAAAGGCAAGGCGCGCAGGGGGTACTACATGACTAGAGACCGGTAGGTGTAAGAAGTACGCTCAAGGTAGTAGTAAAATACGTTAATCTTGAGTGGACTCACAATTAGCGAAGGCATCTTACAAGGACGGATCTGACAGTGAGGGATGAAGGCCAAGGGCGCAAAAGGGATTAGATACCCCTGTAGTCTTGGCAGTAAACACTGCTCACTAAACATCGGGGCCTCTTCGGGAGGTTTCGGTGCTGAAGGGAAGCTGAAAAGTGAGCTACCTGGGAAGTATAGTCGCAAGATCG
ASV_78	Archaea	Nanoarchaeota	Nanoarchaeia	Pacearchaeales	Incertae Sedis	GW2011_GWC1_47_15	0	0.0262639	0	0	0	0	0	0	0	0	0	0	0	0	0	0	0	0	0	0	0	0	0	TCCCAGCAGTCCAAGTCGCAGCCACAATTATTGGGTCTAAAACATCCGTAGCTTGCTTTGTAAGTCTTTTGTAAAATCTGGCCTCTTAAGGGTCGGGCTCGCAAAGGATACTGCATAGCTAGGGACCGGTAGACGCATCGAGTACTAATAGGGTAGCGGTAAAATGTGTTGATCCTATTGGGACTAACAATAGCGAAGGCACGATGCGAGCACGGATCCGACAGTGAGGGATGAAGGCTAGGGGCGCAAAGTGGATTAGATGCCCATGTAGTCCTAGCAGTAAACACTGCACACTAAACATTAGTACCTCTTCGAGAGGTATTAGTGCTGTAGGGAAGCCGGAGAGTGTGCTACCTGGGAAGTATAGCCGCAAGGCCG
ASV_79	Archaea	Nanoarchaeota	Nanoarchaeia	Pacearchaeales	NA	NA	0	0	0	0	0	0	0	0	0	0	0	0	0	0	0	0	0	0	0	0	0.0209388	0	0	TACCAGCAGTTCAAGTTGCATCCCTTTTTATTGGGTCTAAAACATCCGTAGCTTGCCGTTTAAGTCTCTTGTGAAATCCCACGTCTCAAGCGTGGGGCTTGCGGGAGATACTGAGCGGCTAGAGATCGGTAGACGTAAGGAGTACGCCGGAGGTAGTGGTAAAATACGTTAATCTTCGGTGGACTAACAATGAGCGAAGGCACCTTACGAGGACGAATCTGACAGTGAGGGATGAAGGCCAGGGGTGCAAAACGGATTAGATACCCGTGTAGTCCTGGCAGTAAACACTGCTCACTAAACATTGGGCCCTCTTCGGGAGGATTCAGTGCTGAAGCGAAGGCGAAGAGTGAGCTACCTGGGAAGTATAGTCGCAAGATCG
ASV_81	Bacteria	Patescibacteria	Saccharimonadia	Saccharimonadales	Saccharimonadaceae	TM7a	0.00488701	0.0135241	0	0	0	0	0.00164155	0.00184647	0	0	0	0	0.000363849	0	0.00125148	0	0	0	0	0.000938797	0	0	0	TACGTAGGGTGCAAGCATTATCCGGAGTGACTGGGCGTAAAGAGTTGCGTAGGTGGTTTGTTAAGTGAATAGTGAAATCTGGCGGCTCAACCGTTCAGACTATTATTCAAACTGGCAGACTCGAGAATGGTAGAGGTAACTGGAATTTCTAGTGTAGGAGTGAAATCCGTAGATATTAGAAGGAACACCAATGGCGTAGGCAGGTTACTGGACCATTTCTGACACTGAGGCACGAAAGCGTGGGGAGCGAACCGGATTAGATACCCGGGTAGTCCACGCCGTAAACTATGGATACTAGCTGTTGGGGGTATCGACCCCCCCAGTAGCGAAGCTAACGCGTTAAGTATCCCGCCTGTGGAGTACGGTCGCAAGACTA
ASV_82	Archaea	Nanoarchaeota	Nanoarchaeia	Woesearchaeales	NA	NA	0	0	0	0	0	0	0	0	0	0	0	0	0	0	0.0181905	0	0	0	0	0	0	0	0	CACCAGCGCCACGAGTGGCCATCACGATTATTGGGCCTAAAGCGTTCGTGGTCGGTTAAGTGCATCCTCTGTGAAATCGCAGCGCCTAACGTTGCGGCATGCGGAGGACACGACTTAACTTGAGACCGGGAGGCGTCGAGGGTATTCCAAGGGGACCGGTAAAATGGTATAATCCTTGGAGGACCACCTGTGGCGAAGGCGCTCGACGAGAACGGATCTGACGATGAGGAACGAAAGCCAGGGGAGCAAACCGGATTAGATACCCGAGTAGTCCTGGCCGTAAACGCTGTCAGCTAGGTGTTGCAATGACTGGAGTCATTGCAGTATCGGAGCGAAGGTATTAAGCTGACCGCCTGGGAAGTACGGTCGCAAGACTG
ASV_87	Archaea	Nanoarchaeota	Nanoarchaeia	Pacearchaeales	NA	NA	0	0	0	0	0	0	0	0	0	0	0	0	0	0	0	0.0132976	0	0	0	0	0.000322428	0	0	TCCCGACAGTCCAAGTCGCAACCAACATTATTGGGTCTAAAACATCCGTAGCTTGCTATGCAAGTCTCTTGTGAAATCTCGTCTCTCAAGGGCGAGGCGCGCAGGGGGTACTACATAGCTAGAGACCGGTAGGTGTAAGAAGTACGCTCAAGGTAGTAGTAAAATACGTTAATCTTGAGTGGACTCACAATTAGCGAAGGCATCTTACAAGGACGGATCTGACAGTGAGGGATGAAGGCCAAGGGCGCAAAAGGGATTAGATACCCCTGTAGTCTTGGCAGTAAACACTGCTCACTAAACATCGGGGCCTCTTCGGGAGGTTTCGGTGCTGAAGGGAAGCTGAAAAGTGAGCTACCTGGGAAGTATAGTCGCAAGATCG
ASV_88	Bacteria	Bacteroidota	Bacteroidia	Flavobacteriales	Flavobacteriaceae	Flavobacterium	0.0175424	0.00530031	0	0	0.00231984	0	0	0	0	0	0.000949487	0	0	0	0	0	0	0	0.00179805	0	0	0	0	TACGGAGGATCCAAGCGTTATCCGGAATCATTGGGTTTAAAGGGTCCGTAGGCGGTCTTATAAGTCAGTGGTGAAATCTCCCCGCTCAACGGGGAAACGGCCATTGATACTGTAAGACTTGAATTATTAGGAAGTAACTAGAATATGTAGTGTAGCGGTGAAATGCTTAGATATTACATGGAATACCAATTGCGAAGGCAGGTTACTACTAATTGATTGACGCTGATGGACGAAAGCGTGGGGAGCGAACAGGATTAGATACCCTGGTAGTCCACGCCGTAAACGATGGATACTAGCTGTTGGGCGCAAGTTCAGTGGCTAAGCGAAAGTGATAAGTATCCCACCTGGGGAGTACGTTCGCAAGAATG
ASV_90	Archaea	Nanoarchaeota	Nanoarchaeia	Pacearchaeales	NA	NA	0	0	0	0	0	0.0025409	0.0103123	0	0	0	0	0	0	0	0	0	0	0	0	0	0	0	0	TCCCGGCGGTCCAAGTCGCATCCACAATTATTGGGTCTAAAACATTCGTAGCTTGTTATGTAAGTCTCTTGTGAAATCTCATATCTCAAGTATGGGGCGTGCAAGAGATACCGCATTACTAGAGACTGGAAGACGCAAAGAGTATGATTGAGGTAGCGGTAAAATGTGTTAATCTCAATCAGACTAACAATGGCGAAGGCACTTTGCGAGTACAGATCTGACAGTGAGGGATGAAGGCTAGGGGCGCAAAAGGGATTAGATACCCCTGTAGTCCTAGCAGTAAACGCTGCTCACTAAACATTAGCACCTCCTCGAGAGGTGTTAGTGCTGTAGCGAAGGCGAAGAGTGAGCTACCTGGGAAGTATAGTCGCAAGACCG
ASV_91	Archaea	Thermoproteota	Nitrososphaeria	Nitrososphaerales	Nitrososphaeraceae	Candidatus Nitrosocosmicus	0	0	0	0	0	0.0145733	0	0	0	0	0	0	0	0	0	0	0	0	0	0	0	0	0	TACCAGCACCCCGAGTGGTCGGGACGTTTATTGGGCCTAAAGCATCCGTAGCCGGTTCTACAAGTCTTCCGTTAAATCCACCTGCTTAACAGATGGGCTGCGGAAGATACTATAGAGCTAGGAGGCGGGAGAGGCAAGCGGTACTCGATGGGTAGGGGTAAAATCCGTTGATCCATTGAAGACCACCAGTGGCGAAGGCGGCTTGCCAGAACGCGCTCGACGGTGAGGGATGAAAGCTGGGGGAGCAAACCGGATTAGATACCCGCGTAGTCCCAGCTGTAAACGATGCAGACTCGGTGATGAGTTGGCTTATTGCTAACTCAGTGCCGCAGGGAAGCCGTTAAGTTTGCCGCCTGGGGAGTACGGTCGCAAGACTG
ASV_92	Archaea	Nanoarchaeota	Nanoarchaeia	Pacearchaeales	NA	NA	0	0	0	0	0	0	0	0.0126021	0	0	0	0	0.0054261	0	0	0	0	0	0	0	0	0	0	TACCGGCAGTTCAAGTCGCATCCACTTTTATTGGGTCTAAAACATCCGTAGCTTGTTTATTAAGTCTTTTGTGAAATCCTACGTCTCAAGCGTAGGGCTTGCGGGAGATACTGATAAGCTAGAGATCGGTAGACGTAAGGAGTACGCCGGAGGTAGTGGTAAAATACGTTAATCTTCGGTGGACTAACAATCAGCGAAGGCACCTTACGAGAACGAATCTGACAGTGAGGGATGAAGGCCAGGGGCGCAAAACGGATTAGATACCCGTGTAGTCCTGGCAGTAAACACCGCTCACTAAACATCGGGCCCTCTTCGGGAGGATTCGGTGCTGAAGCGAAGGCGAAGAGTGAGCTACCTGGGAAGTATAGTCGCAAGATCG
ASV_93	Bacteria	Bacteroidota	Bacteroidia	Cytophagales	Cyclobacteriaceae	Algoriphagus	0	0	0	0	0	0	0	0	0	0	0	0	0	0	0.0150001	0	0	0	0	0	0	0	0	TACGGAGGGTGCAAGCGTTGTCCGGATTTATTGGGTTTAAAGGGTGCGTAGGCGGCTGATTAAGTCAGTGGTGAAAGTTTTGGGCTCAACCCAGAAATTGCCATTGATACTGGTCGGCTTGAGTATTGGAGGGGTACACGGAATTGATGGTGTAGCGGTGAAATGCATAGATACCATCAGGAACACCGATAGCGAAGGCATTGTACTGGCCAATAACTGACGCTGATGCACGAAAGCATGGGTAGCGAACAGGATTAGATACCCTGGTAGTCCATGCCGTAAACGATGATTACTCGCTGTTATGCTCTAGTAGTGTAGCGGCCAAGCGAAAGCGTTAAGTAATCCACCTGGGGAGTACGCTCGCAAGAGTG
ASV_94	Bacteria	Bacteroidota	Bacteroidia	Cytophagales	Cyclobacteriaceae	Algoriphagus	0.000677966	0.0159247	0	0	0	0	0	0	0	0	0	0	0	0	0	0	0.001096	0.00124777	0	0	0.00110005	0	0	TACGGAGGGTGCAAGCGTTGTCCGGATTTATTGGGTTTAAAGGGTGCGTAGGCGGCTTTTTAAGTCAGTGGTGAAAGTTTTGGGCTCAACCCAGAAACTGCCATTGATACTGGGGAGCTTGAGTATTGGAGGGGTACATGGAATTGATGGTGTAGCGGTGAAATGCATAGATACCATCAGGAACACCGATAGCGAAGGCATTGTACTGGCCAATAACTGACGCTGATGCACGAAAGCATGGGTAGCGAACAGGATTAGATACCCTGGTAGTCCATGCCGTAAACGATGATTACTCGCTGTTATGCTCTAGTAGTGTAGGGGCCAAGCGAAAGCGTTAAGTAATCCACCTGGGGAGTACGCTCGCAAGAGTG
ASV_95	Archaea	Nanoarchaeota	Nanoarchaeia	Pacearchaeales	NA	NA	0	0	0	0	0	0	0	0	0	0	0	0.00147289	0	0	0.00193891	0.000795345	0	0.0117357	0.00641042	0.000575391	0	0	0	TCCCGACAGTCCAAGTCGCAATCAACATTATTGGGTCTAAAACATCCGTAGCTTGCTTGGTAAGTCTTTTGTCAAATCCTGCATCTCAAGTGTAGGGCGCGCAGAAGGTACTACCAAGCTAGAGATCGGTAGGTGTAAGAAGTACGTTCAAGGTAGTAGTAAAATACGTTAATCTTGAATGGACTCACAATTAGCGAAGGCATCTTACAAGGACGAATCTAACAGTGAGGGATGAAGGCCAAGGGCGCAAAAGGGATTAGATACCCCTGTAGTCTTGGCAGTAAACACTGCTCACTAAACATCGGGGCCTCTTCGGGAGGTTTCGGTGCTGTAGGGAAGCTGCAAAGTGAGCTACCTGGGAAGTATAGTCGCAAGATCG
ASV_96	Bacteria	Patescibacteria	Microgenomatia	Candidatus Pacebacteria	NA	NA	0.0019774	0.000713046	0	0	0	0	0.00037882	0.00136177	0	0	0	0.000322195	0.00643855	0	0.000564046	0	0	0.000607021	0.0037785	0.000181703	0	0	0	TACGTGGGGTGCTAGCGTTATCCGGATTTACTGGGCGTAAAGCGTACCGTCGGTGGCTGCACAAGTTTCTCGTTTAAGCCTAGGGCCTAACTCTAGACAGGCGGGGAAAACTGTGCGGCTTGAATCTGTTCGGGGAACCTGGAATTCTCGGTGGAGGGGTGAAATCCGTAGATATCGAGAGGAACACCATACGCGAAGGCAGGGTTCTAGGACAGTATTGACACTCAGGGACGACAGCTTGGGGAGCAAACAGGATTAGAGACCCTGGTAGTCCAAGCCGTAAACTTTCCTTGCTAGCTGGTTCATTTTTATGGGCTGGCGTAAGTTAACACGTTAAGCAAGGCGCCTGGGGAGTACGACCGCAAGGTTA
ASV_99	Archaea	Nanoarchaeota	Nanoarchaeia	Woesearchaeales	NA	NA	0	0	0	0	0	0	0.0103825	0	0	0	0	0	0	0	0	0	0	0	0	0	0	0	0	CACCAGCGCCACGAGTGGCCATCATGTTTATTGGGCCTAAAGCGTCCGTAGTCTGCCAGGTGCACCCTCTGTGAAATCGCAGCGCTTAACGTTGCGGCATGCGGAGGACACGACCTGGCTCGAGAGCGGGAGGCGTCGGGGGTATTCCACGGGGACCGGTAAAATGGTATAATCCGTGGAGGACCACCTGTGGCGAAGGCGCCCGACGAGAACGCATCTGACGATGAGGGACGAAAGCCAGGGGAGCAAACCGGATTAGATACCCGAGTAGTCCTGGCCGTAAACGCTGTCAACTAGGTGTTGCACCGACTAGAGTCGGTGCAGTATCGGAGCGAAGGTATTAAGTTGACCGCCTGGGAAGTACGGTCGCAAGACTG
ASV_100	Archaea	Thermoproteota	Nitrososphaeria	Nitrososphaerales	Nitrososphaeraceae	Candidatus Nitrosocosmicus	0	0	0	0	0	0.0112619	0	0	0	0	0	0	0	0	0	0	0	0	0	0	0	0	0	TACCAGCACCCCGAGTGGTCGGGACGTTTATTGGGCCTAAAGCATCCGTAGCCGGTTCTACAAGTCTTCCGTTAAATCCACCTGCTTAACAGATGGGCTACGGAAGATACTATAGAGCTAGGAGGCGGGAGAGGCAAGCGGTACTCGATGGGTAGGGGTAAAATCCGTTGATCCATTGAAGACCACCAGTGGCGAAGGCGGCTTGCCAGAACGCGCTCGACGGTGAGGGATGAAAGCTGGGGGAGCAAACCGGATTAGATACCCGGGTAGTCCCAGCTGTAAACGATGCAGACTCGGTGATGAGTTGGCTTATTGCTAACTCAGTGCCGCAGGGAAGCCGTTAAGTTTGCCGCCTGGGGAGTACGGTCGCAAGACTG
ASV_101	Archaea	Nanoarchaeota	Nanoarchaeia	Woesearchaeales	NA	NA	0	0	0	0.00825652	0	0	0	0	0	0	0	0	0	0	0	0	0	0	0	0	0	0	0	CACCGGCGCCTCGAGTAGCAATCAGTATTATTGGGCCTAAAGCGTTCGTAGCCGGATGACCAAATCTTTTGTGAAATCGCTTGGCTTAACCAAGTGGCGTGCAGAAGACACTAGTCATCTAGGAACCGGGAGGAGTTAGAAGTATTCTGGGGGGAGCGGTAAAATGTTATAATCCTCGGAAGACTACCTATGGCGAAGGCATCTAACTAGAACGGATTCGACGGTGAGGAACGGAGGCCAGGGGAGCAAACCGGATTAGATACCCGAGTAGTCCTGGCAGTAAACGCTGTATGCAAGGTGTTGCGAATTCTTGTGTTTTCGCAGTATCGAAGGGAAGCCGTTAAGCATACCGCCTGGGAAGTACGGTCGCAAGACTG
ASV_103	Bacteria	Patescibacteria	Berkelbacteria	NA	NA	NA	0	0	0	0.00745551	0	0	0	0	0	0	0	0	0	0	0	0	0	0	0	0	0	0.0016374	0	TACGAAAGGTGCAAACGTTGTCCGGATTTATTGGGCGTAAAGAGCATGTAGGCGGTTTTCCAAGTCATCTATGAAAGATCACGGCTCAACCGTGGGAACGTGGGTGAAACTGGGAAACTTGAGTATGGCAGGGGCTAGTAGAACACACAGTGGAGGAGTGACATCCGTAGATATTGTGTGGAATACCAAAGGCGAAGGCAGCTAGCTGGGCCATTACTGACGCTGAGATGCGAAAGCGTAGGTAGCGATCGGGATTAGATACCCCGGTAGTCTACGCCGTAAACGATGCATACTAGGTATTGGAGAGTATCGACCCTCTTTTGTGCCGAAGCTAACGCGTTAAGTATGCCGCCTGGGGAGTACGAGCGCAAGCTTA
ASV_104	Bacteria	Actinomycetota	Actinobacteria	Micrococcales	Microbacteriaceae	Candidatus Aquiluna	0	0	0	0	0	0	0	0	0.0173081	0	0	0	0	0	0	0	0	0	0	0	0	0	0	TACGTAGGGTGCAAGCGTTGTCCGGAATTATTGGGCGTAAAGAGCTCGTAGGCGGTTTGTCGCGTCTGCTGTGAAATTTCGAGGCTCAACCTCGAACTTGCAGTGGGTACGGGCAGGCTAGAGTGCAGTAGGGGAGATGGGAATTCCTGGTGTAGCGGTGGAATGCGCAGATATCAGGAGGAACACCAATGGCGAAGGCACATCTCTGGGCTGTAACTGACGCTGAGGAGCGAAAGCGTGGGGAGCAAACAGGATTAGATACCCTGGTAGTCCACGCCGTAAACGGTGGGTGCTAGCTGTGGGACACATTCCACGTGGTCCGTGACGAAGTTAACACATTAAGCACCCCGCCTGGGGAGTACGGCCGCAAGGCTA
ASV_105	Bacteria	Pseudomonadota	Alphaproteobacteria	Rhodobacterales	Paracoccaceae	Pseudorhodobacter	0	0	0	0	0	0	0	0	0.0139877	0	0.00446259	0	0	0	0	0	0	0	0	0	0	0	0	TACGGAGGGGGCTAGCGTTATTCGGAATTACTGGGCGTAAAGCGCACGTAGGCGGATTGACAAGTCAGAGGTGAAATCCCAGGGCTCAACCTTGGAACTGCCTTTGAAACTGTCAGTCTTGAGTTCGAGAGAGGTAAGTGGAATTCCGAGTGTAGAGGTGAAATTCGTAGATATTCGGAGGAACACCAGTGGCGAAGGCGGCTTACTGGCTCGATACTGACGCTGAGGTGCGAAAGCGTGGGGAGCAAACAGGATTAGATACCCTGGTAGTCCACGCCGTAAACGATGAATGCCAGTCGTCAGCAAGTATACTTGTTGGTGACACACCTAACGGATTAAGCATTCCGCCTGGGGAGTACGGCCGCAAGGTTA
ASV_107	Bacteria	Bacteroidota	Bacteroidia	Sphingobacteriales	Sphingobacteriaceae	Pedobacter	0.0030226	0.0103629	0.000155905	0	0.00209534	0	0	0	0	0	0.000522218	0	0	0	0	0	0	0	0	0	0	0	0	TACGGAGGATCCAAGCGTTATCCGGATTTATTGGGTTTAAAGGGAGCGTAGGCGGCTTGTTAAGTCAGGGGTGAAAGACGGTGGCTCAACCATCGCAGTGCCTTTGATACTGATGAGCTTGAATATAGTTGAGGTAGGCGGAATGTGACAAGTAGCGGTGAAATGCATAGATATGTCACAGAACACCGATTGCGAAGGCAGCTTACTAAGCTATTATTGACGCTGAGGCTCGAAAGCGTGGGGATCAAACAGGATTAGATACCCTGGTAGTCCACGCCCTAAACGATGATAACTCGATGTTGGCGATATACAGTCAGCGTCCAAGCGAAAGCGTTAAGTTATCCACCTGGGGAGTACGCCCGCAAGGGTG
ASV_108	Archaea	Nanoarchaeota	Nanoarchaeia	Woesearchaeales	NA	NA	0	0	0	0	0	0	0.00152931	0	0	0	0	0.00133481	0.00261022	0	0	0	0	0.00303511	0.00216287	0.00299809	0	0	0	CACCAGCGCCACGAGTGGCCATCATGTTTATTGGGCCTAAAGCGTCCGTAGTCTGCCAGGTGCATCCTCTGTGAAATCGCAGCGCTTAACGTTGCGGCATGCGGAGGACACGACCTGGCTCGAGAGCGGGAGGCGTCGGGGGTATTCCACGGGGACCGGTAAAATGGTATAATCCGTGGAGGACCACCTGTGGCGAAGGCGCTACACGAGAACGGATCTGACGATGAGGGACGAAAGCCAGGGGAGCAAACCGGATTAGATACCCGAGTAGTCCTGGCCGTAAACGCTGTCAACTAGGTGTTGCACCGACTAGAGTCGGTGCAGTATCGGAGCGAAGGTATTAAGTTGACCGCCTGGGAAGTACGGTCGCAAGACTG
ASV_109	Bacteria	Bacteroidota	Bacteroidia	Chitinophagales	Saprospiraceae	NA	0	0	0	0	0	0	0	0	0	0	0	0	0	0	0	0.00799531	0	0	0	0	0	0	0	TACGGAGGGTGCAAGCGTTATTCGGAATCACTGGGTTTAAAGGGTGCGTAGGCGGCCTGATAAGTCAGAGGTGAAATACTGTCGCTCAACGATAGCATTGCCTTTGATACTGTCAGGCTTGAATCAGAATGAGGTTAGCGGAATGTGACATGTAGCGGTGAAATGCATAGATATGTCATGGAACACCGATTGCGAAGGCAGCTGACTGGCACTTGATTGACGCTGAGGCACGAAAGCGTGGGGAGCGAACAGGATTAGATACCCTGGTAGTCCACGCCCTAAACGATGTTGACTCGATATTTGTCCGTAGGGATAAGTGTCCAAGGGAAACCGATAAGTCAACCACCTGGGGAGTACGTTCGCAAGAATG
ASV_110	Bacteria	Actinomycetota	Actinobacteria	Micrococcales	Microbacteriaceae	ML602J-51	0.000621469	0	0	0.00240302	0.00957869	0	0	0	0	0	0	0	0	0	0	0	0.00413107	0.0010117	0	0	0.000739687	0.000169386	0	TACGTAGGGCGCAAGCGTTGTCCGGAATTATTGGGCGTAAAGAGCTCGTAGGCGGTTTGTTGCGTCTGCTGTGAAAATCCGAGGCTCAACCTCGGACCTGCAGTGGGTACGGGCAAACTAGAGTGCGGTAGGGGAGATTGGAATTCCTGGTGTAGCGGTGGAATGCGCAGATATCAGGAGGAACACCAATGGCGAAGGCAGATCTCTGGGCCGTAACTGACGCTGAGGAGCGAAAGCGTGGGGAGCGAACAGGATTAGATACCCTGGTAGTCCACGCCGTAAACGGTGGGAACTAGATGTAGGGACCGTTCCACGGTTTCTGTGTCGCAGCTAACGCATTAAGTTCCCCGCCTGGGGAGTACGGCCGCAAGGCTA
ASV_111	Archaea	Nanoarchaeota	Nanoarchaeia	Woesearchaeales	NA	NA	0	0.0127873	0	0	0	0	0	0	0	0	0	0	0	0	0	0	0	0	0	0	0	0	0	CACCAGCGCCACGAGTGGCCATCATGTTTATTGGGCCTAAAGCGTCCGTAGTCTGCCAGGTGCATCCTCTGTGAAATCGCAGTGCTTAACGTTGCGGCATGCGGAGGACACGACCTGGCTCGAGAGCGGGAGGCGTCGGGGGTATTCCACGGGGACCGGTAAAATGGTATAATCCGTGGAGGACCACCTGTGGCGAAGGCGCCCGACGAGAACGCATCTGACGATGAGGGACGAAAGCCAGGGGAGCAAACCGGATTAGATACCCGAGTAGTCCTGGCCGTAAACGCTGTCAACTAGGTGTTGCACCGACTAGAGTCGGTGCAGTATCGGAGCGAAGGTATTAAGTTGACCGCCTGGGAAGTACGGTCGCAAGACTG
ASV_112	Bacteria	Actinomycetota	Actinobacteria	Micrococcales	Microbacteriaceae	ML602J-51	0	0	0	0	0.0110754	0	0	0	0	0	0.00868781	0	0	0	0	0.00286045	0	0	0	0	0	0	0	TACGTAGGGCGCAAGCGTTGTCCGGAATTATTGGGCGTAAAGAGCTCGTAGGCGGTTTGTTGCGCCTGCTGTGAAAATCCGAGGCTCAACCTCGGACCTGCAGTGGGTACGGGCAAACTAGAGTGCGGTAGGGGAGATTGGAATTCCTGGTGTAGCGGTGGAATGCGCAGATATCAGGAGGAACACCAATGGCGAAGGCAGATCTCTGGGCCGTATCTGACGCTGAGGAGCGAAAGCGTGGGGAGCGAACAGGATTAGATACCCTGGTAGTCCACGCCGTAAACGGTGGGAACTAGATGTAGGGACCGTTCCACGGTTTCTGTGTCGCAGCTAACGCATTAAGTTCCCCGCCTGGGGAGTACGGCCGCAAGGCTA
ASV_113	Bacteria	Pseudomonadota	Alphaproteobacteria	Rhodobacterales	Paracoccaceae	Yoonia	0	0	0	0	0	0	0	0	0	0	0	0	0	0	0	0.00728369	0	0	0	0	0	0	0	TACGGAGGGGGTTAGCGTTGTTCGGAATTACTGGGCGTAAAGCGCACGTAGGCGGATTGGAAAGTATGGGGTGAAATCCCAGGGCTCAACCCTGGAACGGCCTTGTAAACTCCCAGTCTAGAGTTCGAGAGAGGTGAGTGGAATTCCAAGTGTAGAGGTGAAATTCGTAGATATTTGGAGGAACACCAGTGGCGAAGGCGGCTTACTGGCTCGATACTGACGCTGAGGTGCGAAAGTGTGGGGAGCAAACAGGATTAGATACCCTGGTAGTCCACACCGTAAACGATGAATGCCAGACGTCGGGGGGCTTGCCCTTCGGTGTCACACCTAACGGATTAATCATTCCGCCTGGGGAGTACGGTCGCAAGATTA
ASV_114	Bacteria	Bacteroidota	Bacteroidia	Chitinophagales	Saprospiraceae	NA	0	0	0.01307	0	0	0	0	0	0	0	0	0	0	0	0	0	0	0	0	0	0	0	0	TACGGAGGGTGCAAGCGTTATCCGGAATCACTGGGTTTAAAGGGTGCGTAGGCGGCCTGATAAGTCAGAGGTGAAATACTGTCGCTCAACGATAGCATTGCCTTTGATACTGTCAGGCTTGAATCAGAATGAGGTTAGCGGAATGTGACATGTAGCGGTGAAATGCATAGATATGTCATGGAACACCGATTGCGAAGGCAGCTGACTGGCACTTGATTGACGCTGAGGCACGAAAGCGTGGTGAGCGAACAGGATTAGATACCCTGGTAGTCCACGCCCTAAACGATGTTGACTCGATATTTGTCCGTAGGGATAAGTGTCCAAGGGAAACCGATAAGTCAACCACCTGGGGAGTACGTTCGCAAGAATG
ASV_118	Bacteria	Pseudomonadota	Gammaproteobacteria	Pseudomonadales	Pseudomonadaceae	Pseudomonas	0	0	0	0	0.0211779	0	0	0	0	0	0.00816559	0	0	0	0	0	0.00011241	0	0	0	0	0.000310541	0.000216737	TACAGAGGGTGCAAGCGTTAATCGGAATTACTGGGCGTAAAGCGCGCGTAGGTGGCTAAGTAAGATGGGTGTGAAATCCCCGGGCTCAACCTGGGAACTGCATCCATAACTGCTGAGCTAGAGTACGGTAGAGGGTAGTGGAATTTCCTGTGTAGCGGTGAAATGCGTAGATATAGGAAGGAACACCAGTGGCGAAGGCGACTACCTGGACTGGTACTGACACTGAGGTGCGAAAGCGTGGGGAGCAAACAGGATTAGATACCCTGGTAGTCCACGCCGTAAACGATGTCAACTAGCCGTTGGGAGCCTTGAGCTCTTAGTGGCGCAGCTAACGCACTAAGTTGACCGCCTGGGGAGTACGGTCGCAAGATTA
ASV_119	Bacteria	Bacteroidota	Bacteroidia	Chitinophagales	Saprospiraceae	NA	0	0	0.0123944	0	0	0	0	0	0	0	0	0	0	0	0	0	0	0	0	0	0	0	0	TACGGAGGGTGCAAGCGTTATCCGGAATCACTGGGTTTAAAGGGTGCGTAGGCGGCCTGATAAGTCAGAGGTGAAATACTGTCGCTCAACGATAGCATTGCCTTTGATACTGTCAGGCTTGAATCAGAATGAGGTTAGCGGAATGTGACATGTAGCGGTGAAATGCATAGATATGTCATGGAACACCGATTGCGAAGGCAGCTGACTGGCACTTGATTGACGCTGAGGCACGAAAGCGTGGGGAGCGAACAGGATTAGATACCCTGGTGGTCCACGCCCTAAACGATGTTGACTCGATATTTGTCCGTAGGGATAAGTGTCCAAGGGAAACCGATAAGTCAACCACCTGGGGAGTACGTTCGCAAGAATG
ASV_121	Archaea	Nanoarchaeota	Nanoarchaeia	Woesearchaeales	NA	NA	0	0	0	0.00576724	0	0	0	0	0	0	0	0	0	0	0	0	0	0	0	0	0	0	0	CACCGGCGCCCCAAGTGGCAATCATAATTATTGGGCCTAAAGCGTCCGTAGCCGGATTAGTAAATTCTCTGTGAAGTCAGTTGGCTCAACCAATTGGCGTGCAGGGAACACTGCTAGTCTAGAGACCGGGAGAAGTGAGAGGTATTCTAGGGGGAGCGGTAAAATGTGATAATCCCTGGAAGACCACCGATGGCGAAGGCATTTCACCAGAACGGATCTGACGGTGAGGGACGAAGGCTAGGGGAGCAAAACGGATTAGATACCCGAGTAGTCCTAGCTGTAAACGCTGTATGCAAGGTGTTGCGTATTCTTGAGAATTCGCAGTATCGAAGAGAAGTCGTTAAGCATACCGCCTGGGAAGTACGGTCGCAAGACTG
ASV_122	Archaea	Nanoarchaeota	Nanoarchaeia	Pacearchaeales	NA	NA	0	0	0	0	0	0	0	0.0105479	0	0	0	0	0	0	0	0	0	0	0	0	0	0	0	TACCAGCAGTTCAAGTTGCATCCCTTTTTATTGGGTCTAAAACATCCGTAGCTTGCCGTTTAAGTCTCTTGTGAAATCCCACGTCTCAAGCGTGGGGCTTGCGGGAGATACTGAGCGGCTAGAGATCGGTAGACGTAAGGAGTACGCCGGAGGTAGTGGTAAAATACGTTAATCTTCGGTGGACTAACGATGAGCGAAGGCACCTTACGAGGACGAATCTGACAGTGAGGGATGAAGGCCAGGGGCGCAAAACGGATTAGATACCCGTGTAGTCCTGGCAGTAAACACTGCTCACTAAACATTGGGCCCTCTTCGGGAGGATTCAGTGCTGAAGCGAAGGCGAAGAGTGAGCTACCTGGGAAGTATAGTCGCAAGATCG
ASV_123	Bacteria	Pseudomonadota	Alphaproteobacteria	Rhodobacterales	Paracoccaceae	Yoonia	0	0	0	0	0	0	0	0	0.0119222	0	0	0	0	0	0	0	0	0	0	0	0	0	0	TACGGAGGGGGTTAGCGTTGTTCGGAATTACTGGGCGTAAAGCGCACGTAGGCGGATTGGAAAGTATGGGGTGAAATCCCAGGGCTCAACCCTGGAACGGCCTTGTAAACTCCCAGTCTAGAGTTCGAGAGAGGTGAGTGGAATTCCAAGTGTAGAGGTGAAATTCGTAGATATTTGGAGGAACACCAGTGGCGAAGGCGGCTCACTGGCTCGATACTGACGCTGAGGTGCGAAAGTGTGGGGAGCAAACAGGATTAGATACCCTGGTGGTCCACACCGTAAACGATGAATGCCAGACGTCAGGGGGCTTGCCCTTTGGTGTCACACCTAACGGATTAAGCATTCCGCCTGGGGAGTACGGTCGCAAGATTA
ASV_124	Archaea	Nanoarchaeota	Nanoarchaeia	Woesearchaeales	NA	NA	0	0	0	0.000369695	0	0	0	0	0	0	0	0	0	0	0	0	0.0011241	0	0	0	0.00204836	0.00604144	0.00144491	CACCAGCGCCACGAGTGGCAACCACGTTTATTGGGCCTAAAGCGTCCGTAGCCGGTTCAGTAAATCTCTTGTGAAATCGTCAGGCTCAACCTGACGGCGCGCTTGAGACACTGCTGTACTTGAGACCGGGAGGAGTCAGAGGTATTCCAAGGGGAGCGGTAAAATGTGATAATCCTTGGAGGATCACCTATGGCGAAGGCATCTGACCAGAACGGATCTGACGGTGAGGGACGAAGGCTAGGGGAGCGATCCGGATTAGATACCCGAGTAGTCCTAGCAGTAAACGCTGCGAGCTAGATGTTGCAAATCTTAAGAGGATTTGCAGTGTCGACAGGAAGCTATTAAGCTCGCCGCCTGGGAAGTACGGTCGCAAGACTG
ASV_125	Archaea	Nanoarchaeota	Nanoarchaeia	Woesearchaeales	NA	NA	0	0	0	0	0	0	0	0	0	0	0	0	0	0	0	0	0	0	0	0	0.00847795	0	0	CACCAGCGACACGAGTGGCAATCGCATATTGGGCCTAAAGCGTCCGTAGTTGGTTTGATAAATTTTTCGTGAAACTGTGCAGCTTAACTGTACAACGTGCGGGAAACACTGTCTTACTTGGAACCGGGAAGGGTCAGAAGTATTTTCGAGGGAGCGGTAAAATGTGATAATCTCGAAAGGACTACCTATGGCGAAGGCATCTGACTAGAACGGATTCGACAATGAGGGACGAAGGCTAGGGGAGCAAACGGGATTAGATACCCCAGTAGTCCTAGCAGTAAACTCTGTGAACTAGGTGTTGCGCGACTATTAGGGTCGTGCAGTATCGTAGCGAAGGCGTTAAGTTCACCGCCTGGGAAGTACGGTCGCAAGACTG
ASV_126	Bacteria	Patescibacteria	Berkelbacteria	NA	NA	NA	0	0	0	0	0	0.000852431	0.00255353	0.000323132	0	0	0	0.000184111	0	0	0	0	0	0	0	0.00584477	0	0	0	TACGAGGGGTGCAAACGTTGTCCGGAATTACTGGGCGTAAAGAGCGCGTAGGTGGTTTGGTAAGTCGTCTATTAAAGACCAGGGCTTAACCCTGGGAATGTGGACGAAACTACTTTACTTGAGTATGGCAGGGGCTAGTAGAACACTTGGTGGAGGGGTGACATCCGTAGATATCAAGTGGAATACCAAGGGCGAAGGCAGCTAGCTGGGCCATTACTGACACTGAGGCGCGAAAGCGTGGGGAGCGATCGGGATTAGATACCCCGGTAGTCCACGCCGTAAACGATGCATACTAGACATTGGAGAGTATCGACCCTCTTTTGTGTCGAAGCTAACGCGTTAAGTATGCCGCCTGGGGAGTACGAACGCAAGTTTA
ASV_127	Bacteria	Bacteroidota	Bacteroidia	Flavobacteriales	Flavobacteriaceae	Cellulophaga	0.00757062	0	0	0	0	0	0	0	0	0	0.000522218	0	0	0	0	0	0.00011241	0	0.00268404	0.00121135	0	0.000310541	0.000168573	TACGGAGGGTCCGAGCGTTATCCGGAATTATTGGGTTTAAAGGGTCCGTAGGCGGGCTGTTAAGTCAGGGGTGAAAGTCTTCGGCTCAACCGAAGAATTGCCTTTGATACTGGCGGTCTTGAGTTATGGTGAAGTGGCTAGAATATGTAGTGTAGCGGTGAAATGCATAGATATTACATAGAATACCGATTGCGAAGGCAGGTCACTAACCATTAACTGACGCTGATGGACGAAAGCGTGGGTAGCGAACAGGATTAGATACCCTGGTAGTCCACGCCGTAAACGATGGATACTAGCTGTTCGGGTGCAAACCTGAGTGGCTAAGCGAAAGTGATAAGTATCCCACCTGGGGAGTACGTTCGCAAGAATG
ASV_128	Bacteria	Bacteroidota	Bacteroidia	Chitinophagales	Saprospiraceae	NA	0	0	0	0	0	0	0	0	0	0	0	0	0	0	0	0.00618137	0	0	0	0	0	0	0	TACGGAGGGTGCAAGCGTTATCCGGAATCACTGGGTCTAAAGGGTGCGTAGGCGGCCTGATAAGTCAGAGGTGAAATACTGTCGCTCAACGATAGCATTGCCTTTGATACTGTCAGGCTTGAGTCAGAATGAGGTTAGCGGAATGTGACATGTAGCGGTGAAATGCATAGATATGTCATGGAACACCGATTGCGAAGGCAGCTGACTGGCACTTGATTGACGCTGAGGCACGAAAGCGTGGGGAGCGAACAGGATTAGATACCCTGGTAGTCCACGCCCTAAACGATGTTGACTCGATATTTGTCCGTAGGGATAAGTGTCCAAGGGAAACCGATAAGTCAACCACCTGGGGAGTACGTTCGCAAGAATG
ASV_130	Archaea	Nanoarchaeota	Nanoarchaeia	Woesearchaeales	NA	NA	0.0124011	0	0	0	0	0	0	0	0	0	0	0	0	0	0	0	0	0	0	0	0	0	0	CACCAGCGCCACGAGTGGCCATCATGTTTATTGGGCCTAAAGCGTCCGTAGTCTGCCAGGTGCATCCTCTGTGAAATCGCAGCGCTTAACGTTGCGGCATGCGGAGGACACGACCTGGCTCGAGAGCGGGAGGCGTCGGGGGTATTCCACGGGGACCGGTAAAATGGTATAATCCGTGGAGGACCACCTGTGGCGAAGGCGCCCGACGAGAACGCATCTGACGATGAGGGACGAAAGCCAGGGGAGCAAACCGGATTAGATACCCGAGTAGTCCTGGCCGTAAACGCTGTCAACTAGGTGTTGCACCGACTAGAGTCAGTGCAGTATCGGAGCGAAGGTATTAAGTTGACCGCCTGGGAAGTACGGTCGCAAGACTG
ASV_132	Archaea	Nanoarchaeota	Nanoarchaeia	Woesearchaeales	NA	NA	0	0	0	0	0	0	0	0	0	0	0	0	0	0	0.00750886	0	0	0	0	0	0	0	0	CACCAGCGCCACGAGTGGCCATCATGTTTATTGGGCCTAAAGCGTCCGTAGTCTGCCAGGTGCATCCTCTGTGAAATCGCAGCGCTTAACGTTGCGGCATGCGGAGGACACGACCTGGCTCGAGAGCGGGAGGCGTCGGGGGTATTCCACGGGGACCGGTAAAATGGTATAATCCGTGGGGGACCACCTGTGGCGAAGGCGCCCGACGAGAACGCATCTGACGATGAGGGACGAAAGCCAGGGGAGCAAACCGGATTAGATACCCGAGTAGTCCTGGCCGTAAACGCTGTCAACTAGGTGTTGCACCGACTAGAGTCGGTGCAGTATCGGAGCGAAGGTATTAAGTTGACCGCCTGGGAAGTACGGTCGCAAGACTG
ASV_134	Archaea	Nanoarchaeota	Nanoarchaeia	Pacearchaeales	NA	NA	0	0	0	0	0	0	0	0	0	0	0	0	0	0	0.00735022	0	0	0	0	0	0	0	0	TACCGGCAGTTCAAGTCGCATCCACTTTTATTGGGTCTAAAACATCCGTAGCTTGTTTATTAAGTCTTTTGTGAAATCCTACGTCTCGAGCGTAGGGCTTGCGGGAGATACTGATAAGCTAGAGATCGGTAGACGTAAGGAGTACGCCGGAGGTAGTGGTAAAATACGTTAATCTTCGGTGGACTAACAATCAGCGAAGGCACCTTACGAGAACGAATCTGACAGTGAGGGATGAAGGCCAGGGGCGCAAAACGGATTAGATACCCGTGTAGTCCTGGCAGTAAACACTGCTCACTAAACATCGGGCCCTCTTCGGGAGGATTCGGTGCTGAAGCGAAGGCGAAGAGTGAGCTACCTGGGAAGTATAGTCGCAAGATCG
ASV_136	Archaea	Nanoarchaeota	Nanoarchaeia	Pacearchaeales	NA	NA	0	0	0	0	0	0	0	0	0	0	0	0	0.00609052	0	0	0	0	0	0	0	0	0	0	TCCCGGCGGTCCAAGTCGCATCCACAATTATTGGGTCTAAAACATTCGTAGCTTGTTATGTAAGTCTCTTGTGAAATCTCATATCTCAAGTATGGGGCGTGCAAGAGATACTGCATTACTAGAGACTGGAAGACGCAAAGAGTATGATTGAGGTAGCGGTAAAATGTGTTAATCTCAATCAGACTAACAATGGCGAAGGCACTTTGCGAGTACCGATCTGACAGTGAGGGATGAAGGCTAGGGGCGCAAAAGGGATTAGATACCCCTGTAGTCCTAGCAGTAAACGCTGCTCACTAAACATTAGCACCTCCTCGAGAGGTGTTAGTGCTGTAGCGAAGGCGAAGAGTGAGCTACCTGGGAAGTATAGTCGCAAGACCG
ASV_137	Archaea	Nanoarchaeota	Nanoarchaeia	Woesearchaeales	NA	NA	0	0	0	0	0	0	0	0	0	0	0	0	0	0	0.00668042	0	0	0	0	0	0	0	0	CACCAGCGCCACGAGTGGCCATCATGTTTATTGGGCCTAAAGCGTCCGTAGTCTGCCAGGTGCATCCTCTGTGAAATCGCAGCGCTTAACGTTGCGGCATGCGGAGGACACGACCTGGCTCGAGAGCGGGAGGCGTCGGGGGTATTCCACGGGAACCGGTAAAATGGTATAATCCGTGGAGGACCACCTGTGGCGAAGGCGCCCGACGAGAACGCATCTGACGATGAGGGACGAAAGCCAGGGGAGCAAACCGGATTAGATACCCGAGTAGTCCTGGCCGTAAACGCTGTCAACTAGGTGTTGCACCGACTAGAGTCGGTGCAGTATCGGAGCGAAGGTATTAAGTTGACCGCCTGGGAAGTACGGTCGCAAGACTG
ASV_140	Bacteria	Cyanobacteriota	Cyanobacteriia	Phormidesmiales	Nodosilineaceae	Nodosilinea PCC-7104	0	0	0	0	0	0	0	0	0	0	0	0.00635184	0.00297407	0.00198751	0.000581672	0	0	0	0	0	0	0	0	GACGGAGGAGGCAAGCGTTATCCGGAATTATTGGGCGTAAAGCGTCCGTAGGCGGTTTTTTAAGTCTGTTGTCAAAGCCCACAGCTCAACTGTGGATCGGCAATGGAAACTGGGGAACTTGAGTGTGGTAGGGGTAGAGGGAATTCCCGGTGTAGCGGTGAAATGCGTAGATATCGGGAAGAACACCAGTGGCGAAGGCGCTCTACTGGGCCACAACTGACGCTGATGGACGAAAGCTAGGGGAGCGAAAGGGATTAGATACCCCTGTAGTCCTAGCTGTAAACGATGGATACTAGGTGTTGGACGTATCGACCCGTACAGTACCGTAGCTAACGCGTTAAGTATCCCGCCTGGGGAGTACGCACGCAAGTGTG
ASV_141	Bacteria	Verrucomicrobiota	Kiritimatiellia	WCHB1-41	NA	NA	0	0	0	0	0.0127965	0	0	0	0	0	0.0094474	0	0	0	0	0	0	0	0	0	0	0	0	TACAGAGGTTGCAAGCGTTGTTCGGATTTACTGGGCGTAAAGGGTGCGTAGGCGGTTTTGTATGTCAGATGTGAAAGCCCATGGCTCAACCATGGAATTGCATTTGAAACTGCAGAACTAGAGTATCGGAGAGGTAGATGGAATTCTTAGTGTAGCGGTGAAATGCGTAGATATTAAGAAGAACACCAGCGGCGAAAGCGATCTACTGGACGAATACTGACGCTGAGGCACGAAAGCCAGGGGAGCGAAGAGGATTAGATACCCTCGTAGTCCTGGCCATAAACGGTGTACACTTGGTGTAGGAGGCTTTAACCCCTTCTGTGCCGTAGCAAACGTGTTAAGTGTACCGCCTGGGGAGTACGGTCGCAAGACTA
ASV_143	Archaea	Nanoarchaeota	Nanoarchaeia	Pacearchaeales	NA	NA	0	0	0	0	0	0	0	0	0	0	0	0	0	0	0.00615162	0	0	0	0	0	0	0	0	TACCGGCAGTTCAAGTCGCATCCACTTTTATTGGGTCTAAAACATCCGTAGCTTGTTTATTAAGTCTTTTGTGAAATCCTACGTCTCAAGCGTAGGGCTTGCGGGAGATACTGATAAGCTAGAGGTCGGTAGACGTAAGGAGTACGCCGGAGGTAGTGGTAAAATACGTTAATCTTCGGTGGACTAACAATCAGCGAAGGCACCTTACGAGAACGAATCTGACAGTGAGGGATGAAGGCCAGGGGCGCAAAACGGATTAGATACCCGTGTAGTCCTGGCAGTAAACACTGCTCACTAAACATCGGGCCCTCTTCGGGAGGATTCGGTGCTGAAGCGAAGGCGAAGAGTGAGCTACCTGGGAAGTATAGTCGCAAGATCG
ASV_147	Archaea	Nanoarchaeota	Nanoarchaeia	Pacearchaeales	NA	NA	0	0	0	0	0	0	0	0	0	0	0	0	0	0	0	0	0	0	0	0	0.00650545	0	0	TACCAGCAGTTCAAGTTGCATCCCTTTTTATTGGGTCTAAAACATCCGTAGCTTGCCGTTTAAGTCTCTTGTGAAATCCCACGTCTCAAGCGTGGGGCTTGCGGGAGATACTGAGCGGCTAGAGATCGGTAGACGTAAGGAGTACGCCGGAGGTAGTGGTAAAATACGTTAATCTTCGGTGGACTAACAATGAGCGAAGGCACCTTACGAGGACGAATCTGACAGTGAGGGATGAAGGCCAGGGGCGCAAAACGGATTAGATACCCGTGTAGTCCTGGCAGTAAACACTGCTCACTAAACATTGGGCCCTCTTCGGGGGGATTCAGTGCTGAAGCGAAGGCGAAGAGTGAGCTACCTGGGAAGTATAGTCGCAAGATCG
ASV_149	Bacteria	Bacteroidota	Bacteroidia	Flavobacteriales	Flavobacteriaceae	Flavobacterium	0	0.00786728	0	0	0	0	0	0	0	0	0	0	0	0	0	0	0	0	0	0	0	0	0	TACGGAGGATCCAAGCGTTATCCGGAATCATTGGGTTTAAAGGGTCCGTAGGCGGTTTAGTAAGTCAGTGGTGAAAGCCCATCGCTCAACGGTGGAACGGCCATTGATACTGCTAAACTTGAATTATTAGGAAGTAACTAGAATATGTAGTGTAGCGGTGAAATGCTTAGAGATTACATGGAATACCAATTGCGAAGGCAGGTTACTACTAATGGATTGACGCTGATGGACGAAAGCGCGGGTAGCGAACAGGATTAGATACCCTGGTAGTCCACGCCGTAAACGATGGATACTAGCTGTTGGGAGCAATCTCAGTGGCTAAGCGAAAGTGATAAGTATCCCACCTGGGGAGTACGTTCGCAAGAATG
ASV_152	Archaea	Nanoarchaeota	Nanoarchaeia	Woesearchaeales	NA	NA	0	0	0	0	0	0	0	0	0.00844489	0	0	0	0	0	0	0	0	0	0	0	0	0	0	CACCGGCGCCTCGAGTAGCAATCAGCATTATTGGGCCTAAAGCGTTCGTAGCCGGATGACCAAATCTTTTGTGAAATCGCTTGGCTTAACCAAGTGGCGTGCAGAAGACACTAGTCATCTAGGAACCGGGAGGAGTTAGAAGTATTCTGGGGGGAGCGGTAAAATGTTATAATCCTCGGAAGACTACCTATGGCGAAGGCATCTAACTAGAACGGATTCGACGGTGAGGAACGAAGGCCAGGGGAGCAAACCGGATTAGATACCCGAGTAGTCCTGGCAGTAAACGCTGTATGCAAGGTGTTGCGAATTCTTGTGTTTTCGCAGTATCGAAGGGAAGCCGTTAAGCATACCGCCTGGGAAGTACGGTCGCAAGACTG
ASV_154	Archaea	Nanoarchaeota	Nanoarchaeia	Pacearchaeales	NA	NA	0	0	0	0	0	0	0	0	0	0.0060957	0	0	0	0	0	0	0.00688512	0	0	0	0	0.000479928	0	TACCGGCAGTTCAAGTCGCATCCCTTTTTATTGGGTCTAAAACATCCGTAGCTCGTTTATTAAGTCTCTTGTGAAATCCTACGTCTCAAGCGTGGGGCTTGCGGGAGATACTGGTAAACTAGAGATCGGTAGACGTAAGGAGTACGCCGGAGGTAGTGGTAAAATACGTTAATCTTCGGTGGACTAACAATCAGCGAAGGCACCTTACGAGAACGAATCTGACAGTGAGGGATGAAGGCCAGGGGCGCAAAACGGATTAGATACCCGTGTAGTCCTGGCAGTAAACACTGCTCACTAAACATCGGGCCCTCTTCGGGAGGATTCGGTGCTGAAGCGAAGGCGAAGAGTGAGCTACCTGGGAAGTATAGTCGCAAGATCG
ASV_155	Archaea	Nanoarchaeota	Nanoarchaeia	Woesearchaeales	NA	NA	0.00892655	0	0	0	0	0	0	0	0	0	0	0	0	0	0	0	0	0	0	0	0	0	0	CACCAGCGCCACGAGTGGCCATCACGATTATTGGGCCTAAAGCGTTCGTAGTCGGTTAAGTGCATCCTCTGTGAAATCGCAGCGCCTAACGTTGCGGCATGCGGAGGACACGACTTAACTTGAGACCGGGAGGCGTCGAGGGTATTCCAAGGGGACCGGTAAAATGGTATAATCCTTGGAGGACCACCTGTGGCGAAGGCGCTCGACGAGAATGGATCTGACGATGAGGAACGAAAGCCAGGGGAGCAAACCGGATTAGATACCCGAGTAGTCCTGGCCGTAAACGCTGTCAGCTAGGTGTTGCAATGACTGGAGTCATTGCAGTATCGGAGCGAAGGTATTAAGCTGACCGCCTGGGAAGTACGGTCGCAAGACTG
ASV_156	Archaea	Nanoarchaeota	Nanoarchaeia	Woesearchaeales	NA	NA	0	0	0	0	0	0	0	0	0	0	0	0	0.00491987	0	0	0	0	0	0	0	0	0	0	CACCAGCGCCACGAGTGGCCATCACGATTATTGGGCCTAAAGCGTTCGTAGTCGGTTAAGCGCATCCTCTGTGAAATCGCAGCGCCTAACGTTGCGGCATGCGGAGGACACGACTTAACTTGAGACCGGGAGGCGTCGAGGGTATTCCAAGGGGACCGGTAAAATGGTATAATCCTTGGAGGACCACCTGTGGCGAAGGCGCTCGACGAGAACGGATCTGACGATGAGGAACGAAAGCCAGGGGAGCAAACCGGATTAGATACCCGAGTAGTCCTGGCCGTAAACGCTGTCAGCTAGGTGTTGCAATGACTGGAGTCATTGCAGTATCGGAGCGAAGGTATTAAGCTGACCGCCTGGGAAGTACGGTCGCAAGACTG
ASV_157	Archaea	Nanoarchaeota	Nanoarchaeia	Woesearchaeales	NA	NA	0	0	0	0.00375856	0	0	0	0	0	0	0	0	0	0	0	0	0	0	0	0	0	0	0	CACCAGCGCCACAAGTGGCAATCAGCATTATTGGGCCTAAAGCGTCCGTAGCCGGATGCGTACATCCTTTGTGAAATTGCCGTGCTTAACCCGGTAGCGTGCAGAGGACACGGCGCATCTTGGGAATGGGAGAGGTTAGAGGTATTCGTAGGGGACCGGCAAAATGGTATAATCCTGCGAGGACCACCAATAGCGAAGGCATCTAACTAGAACATGTCCGACGGTGAGGGACGAAAGCCAGGGGAGCGAACCGGATTAGATACCCGAGTAGTCCTGGCCGTAAACGCTGCGAGCTAGGTGTTGCGCCTCCTATGAGGAGGTGCAGTATCGAAGCGAAGGCAATAAGCTCGCCGCCTGGGGAGTACGGTCGCAAGGCTG
ASV_158	Archaea	Nanoarchaeota	Nanoarchaeia	Woesearchaeales	NA	NA	0	0	0	0.00370927	0	0	0	0	0	0	0	0	0	0	0	0	0	0	0	0	0	0	0	CACCAGCGCCACGAGTGGCAATCGCATATTGGGCCTAAAGCGTCCGTAGTTGGTTTGATAAATTTTTCGTGAAACTGTGCAGCTTAACTGTACAACGTGCGGGAAACACTGTCTTACTTGGAACCGGGAAGGGTCAGAAGTATTTTCGAGGGAGCGGTAAAATGTGATAATCTCTAAAGGACTACCTATGGCGAAGGCATCTGACTAGAACGGATTCGACAATGAGGGACGAAGGCTAGGGGAGCAAACGGGATTAGATACCCCAGTAGTCCTAGCAGTAAACTCTGTGAACTAGGTGTTGCGCGACTATTAGGGTCGTGCAGTATCGTAGCGAAGGCGTTAAGTTCACCGCCTGGGAAGTACGGTCGCAAGACTG
ASV_159	Bacteria	Pseudomonadota	Gammaproteobacteria	Burkholderiales	Alcaligenaceae	Kerstersia	0	0	0	0	0.00651051	0	0	0	0	0	0.00987467	0	0	0	0	0	0	0.00020234	0	0	0	0	0	TACGTAGGGTGCAAGCGTTAATCGGAATTACTGGGCGTAAAGCGTGCGCAGGCGGTTCGGAAAGAAAGGTGTGAAATCCCAGGGCTTAACCTTGGAACTGCATTTTTAACTACCGGGCTAGAGTATGTCAGAGGGGGGTGGAATTCCGCGTGTAGCAGTGAAATGCGTAGATATGCGGAGGAACACCGATGGCGAAGGCAGCCCCCTGGGATAATACTGACGCTCATGCACGAAAGCGTGGGGAGCAAACAGGATTAGATACCCTGGTAGTCCACGCCCTAAACGATGTCAACTAGCTGTTGGGGCCTTCGGGCCTTAGTAGCGCAGCTAACGCGTGAAGTTGACCGCCTGGGGAGTACGGTCGCAAGATTA
ASV_160	Bacteria	Bacteroidota	Bacteroidia	Cytophagales	Cyclobacteriaceae	Algoriphagus	0	0	0	0	0	0	0	0	0	0	0	0	0	0	0.00530555	0	0	0	0	0	0	0	0	TACGGAGGGTGCAAGCGTTGTCCGGATTTATTGGGTTTAAAGGGTGCGTAGGCGGCTGATTAAGTCAGTGGTGAAAGTTTTGGGCTCAACCCAGAAATTGCCATTGATACTGGTCGGCTTGAGTATAGGAGGGGTACACGGAATTGATGGTGTAGCGGTGAAATGCATAGATACCATCAGGAACACCGATAGCGAAGGCATTGTACTGGCCAATAACTGACGCTGATGCACGAAAGCATGGGTAGCGAACAGGATTAGATACCCTGGTAGTCCATGCCGTAAACGATGATTACTCGCTGTTATGCTCTAGTAGTGTAGCGGCCAAGCGAAAGCGTTAAGTAATCCACCTGGGGAGTACGCTCGCAAGAGTG
ASV_163	Bacteria	Pseudomonadota	Gammaproteobacteria	Burkholderiales	Alcaligenaceae	Kerstersia	0	0	0	0	0.00965352	0	0	0	0	0	0.00783327	0	0	0	0	0	0	0	0	0	0	0	0	TACGTAGGGTGCAAGCGTTAATCGGAATTACTGGGCGTAAAGCGTGCGCAGGCGGTTCGGAAAGAAAGGTGTGAAATCCCAGGGCTTAACCTTGGAACTGCATTTTTAACTACCGGGCTAGAGTGTGTCAGAGGGGGGTGGAATTCCGCGTGTAGCAGTGAAATGCGTAGATATGCGGAGGAACACCGATGGCGAAGGCAGCCCCCTGGGATAACACTGACGCTCATGCACGAAAGCGTGGGGAGCAAACAGGATTAGATACCCTGGTAGTCCACGCCCTAAACGATGTCAACTAGCTGTTGGGGCCTTCGGGCCTTAGTAGCGCAGCTAACGCGTGAAGTTGACCGCCTGGGGAGTACGGTCGCAAGATTA
ASV_164	Archaea	Nanoarchaeota	Nanoarchaeia	Pacearchaeales	NA	NA	0	0	0	0	0	0	0	0	0	0	0	0	0.0046193	0	0	0	0	0	0	0	0	0	0	TCCCAGCAGTCCAAATTGCAGCCTGTATTATTGGGTCTAAAACATCCGTAGCTCGTCTATTAAGTTTCTTGTGAAATTCTATGTCTCAAGCATAGAGCTTGCAAGAAATACTGGTAGACTCGGGATCGGTAGATGTAAGGAGTATATCTAAGGTAGTGGTAAAATACGTTAATCTTAGATAGACTAACAATTGGCGAAGGCACCTTACAAGGACGAATCTGACAGTGAGGGATGAAGGCTAGGGGCGCAAAACGGATTAGATACCCGTGTAGTCCTAGCAGTAAACACTGCTTACTAAACATCGGTCCCTCTTCGGGAGAAATCGGTGCTGAAGCGAAGGCGTAGAGTAAGCTACCTGGGAAGTATAGTCGCAAGATCG
ASV_165	Archaea	Nanoarchaeota	Nanoarchaeia	Pacearchaeales	NA	NA	0	0	0	0	0	0	0	0	0	0	0	0	0.00458766	0	0	0	0	0	0	0	0	0	0	TCCCAGCAGTCCAAGTTGCAGCCAACTTTATTAGGTCTAAAACATCCGTAGCTTGTTTAACAAGTTTTTTGTGAAATCTGGCATCTTAAGTGTCAGGCGTGCAGAGAATACTGTTAGACTAGAGACCGGTAGATGTAAGGAGTACTCCTAAGGTAGTGGTAAAATACGTTAATCTTAGGAGGACTAACAATCGAGCGAAGGCACCTTACAAGGACGGATCTGACAGTGAGGGATGAAGGCTAGGGGCGCAAAACGGATTAGATACCCGTGTAGTCCTGGCAGTAAACACTGCTCACTAAACATCGGTCTCTCTTCGGGAGAAATCGGTGCTGTAGCGAAGGCGAAGAGTGAGCTACCTGGGAAGTATAGTCGCAAGATCG
ASV_166	Archaea	Nanoarchaeota	Nanoarchaeia	Pacearchaeales	NA	NA	0	0	0	0	0	0	0.00401268	0	0	0	0	0	0	0	0	0	0	0	0	0	0	0	0	TCCCAGCAGTCCAAGTTGCAGCCAACTTTATTAGGTCTAAAACATCCGTAGCTTGTTTAACAAGTTTTTTGTGAAATCTGGCATCTTAAGTGTCAGGCGTGCAGAGAATACTGTTAGACTAGAGACCGGTAGATGTAAGGAGTACTCCTAAGGTAGTGGTAAAATACGTTAATCTTAGGAGGACTAACAATCGAGCGAAGGCACCTTACAAGGACGGATCTGACAGTGAGGGATGAAGGCTAGGGGCGCAAAACGGATTAGATACCCGTGTAGTCCTAGCAGTAAACACTGCTCACTAAACATCGGTCTCTCTTCGGGAGAAATCGGTGCTGTAGCGAAGGCGAAGAGTGAGCTACCTGGGAAGTATAGCCGCAAGATCG
ASV_167	Archaea	Nanoarchaeota	Nanoarchaeia	Woesearchaeales	NA	NA	0	0	0	0	0	0	0	0	0.00742522	0	0	0	0	0	0	0	0	0	0	0	0	0	0	CACCGGCGCCCCAAGTGGCAATCATAATTATTGGGCCTAAAGCGTCCGTAGCCGGATTAGTAAATTCTCTGTGAAATCAGTTGGCTCAACCAATTGGCGTGCAGGGAACACTGCTAGTCTAGAGACCGGGAGAAGTGAGAGGTATTCTAGGGGGAGCGGTAAAATGTGATAATCCCTGGAAGACCACCGATGGCGAAGGCATTTCACCAGAACGGATCTGACGGTGAGGGACGAAGGCTAGGGGAGCAAAACGGATTAGATACCCGAGTAGTCCTAGCTGTAAACGCTGTATGCAAGGTGTTGCGTATTCTCGAGAATTCGCAGTATCGAAGAGAAGTCGTTAAGCATACCGCCTGGGAAGTACGGTCGCAAGACTG
ASV_168	Archaea	Thermoproteota	Nitrososphaeria	Nitrososphaerales	Nitrososphaeraceae	Candidatus Nitrosocosmicus	0	0	0	0	0	0.00449166	0	0	0	0	0	0	0	0	0	0	0	0	0	0	0	0	0	GTGCATCAGCCGCGGTAATACCAGCACCCCGAGTGGTCGGGACGTTTATTGGGCCTAAAGCATCCGTAGCCGGTTCTACAAGTCTTCCGTTAAATCCACCTGCTTAACAGATGGGCTGCGGAAGATACTATAGAGCTAGGAGGCGGGAGAGGCAAGCGGTACTCGATGGGTAGGGGTAAAATCCGTTGATCCATTGAAGACCACCAGTGGCGAAGGCGGCTTGCCAGAACGCGCTCGACGGTGAGGGATGAAAGCTGGGGGAGCAAACCGGATTAGATACCCGGGTAGTCCCAGCTGTAAACGATGCAGACTCGGTGATGAGTTGGCTTATTGCTAACTCAGTGCCGCAGGGAAGCCGTTAAGTTTGCCGCCTGGGGAGTACGGTCGCAAGACTG
ASV_169	Bacteria	Bacteroidota	Bacteroidia	Flavobacteriales	Crocinitomicaceae	Fluviicola	0	0	0	0	0	0.000868824	0.00307265	0	0	0	0	0	0	0	0	0	0	0	0	0	0	0	0	TACGGAGGGTGCAAGCGTTATCCGGAATCATTGGGTTTAAAGGGTCCGCTGGCGGACTTATAAGTCAGTGGTGAAATCTCACAGCTCAACTGTGAAACTGCCATTGATACTGTAAGTCTTGAATTCGGTCGAAGTGGGCGGAATATGACATGTAGCGGTGAAATGCTTAGATATGTCCTAGAACACCGATAGCGAAGGCAGCTCACTAGGCCTGGATTGACGCTCAGGGACGAAAGCGTGGGGAGCAAACAGGATTAGATACCCTGGTAGTCCACGCCGTAAACTATCAATACTCGATATTGGCGATATACAGTCAGTGTCTAAGCGAAAGTGATAAGTATTGCACCTGGGGAGTACGATCGCAAGGTTG
ASV_170	Archaea	Nanoarchaeota	Nanoarchaeia	Woesearchaeales	NA	NA	0	0	0	0.00333958	0	0	0	0	0	0	0	0	0	0	0	0	0	0	0	0	0	0	0	CACCGGCGCCCCAAGTGGCAATCATAATTATTGGGCCTAAAGCGTCCGTAGCCGGACTAGTAAATTCTCTGTGAAATCAGTTGGCTCAACCAATTGGCGTGCAGGGAACACTGCTAGTCTAGAGACCGGGAGAAGTGAGAGGTATTCTAGGGGGAGCGGTAAAATGTGATAATCCCTGGAAGACCACCGATGGCGAAGGCATTTCACCAGAACGGATCTGACGGTGAGGGACGAAGGCTAGGGGAGCAAAACGGATTAGATACCCGAGTAGTCCTAGCTGTAAACGCTGTATGCAAGGTGTTGCGTATTCTTGAGAATTCGCAGTATCGAAGAGAAGTCGTTAAGCATACCGCCTGGGAAGTACGGTCGCAAGACTG
ASV_171	Archaea	Nanoarchaeota	Nanoarchaeia	Woesearchaeales	NA	NA	0	0	0	0	0	0	0	0	0	0	0	0	0	0	0.004671	0	0	0	0	0	0	0	0	CACCAGCGCCACGAGTGGCCATCACGATTATTGGGCCTAAAGCGTTCGTAGTCGGTTAAGTGCATCCTCTGTGAAATCGCAGCGCCTAACGTTGCGGCATGCGGAGGACACGACTTAACTCGAGACCGGGAGGCGTCGAGGGTATTCCAAGGGGACCGGTAAAATGGTATAATCCTTGGAGGACCACCTGTGGCGAAGGCGCTCGACGAGAACGGATCTGACGATGAGGAACGAAAGCCAGGGGAGCAAACCGGATTAGATACCCGAGTAGTCCTGGCCGTAAACGCTGTCAGCTAGGTGTTGCAATGACTGGAGTCATTGCAGTATCGGAGCGAAGGTATTAAGCTGACCGCCTGGGAAGTACGGTCGCAAGACTG
ASV_172	Bacteria	Patescibacteria	Microgenomatia	Candidatus Roizmanbacteria	NA	NA	0	0	0	0	0	0	0	0.00600102	0	0	0	0	0	0	0	0	0	0	0	0	0	0	0	TACGTGGGTCACAAGCGTTATCCGGTGTAACTGGGCGTAAAGAGTATGTAGGTGGTTTTTTAAGTTACTTTTCAAAGCTTCCCGCTCAACGGGAAAAAGGGAAGTAATACTGGGAGACTTTGAATTTTCTTTAGGGAAATCGGAATTAATGGAGTAGTAGTGAAATGCGTTGATACCATTAAGAACACCAGTGGAGAAGTCGGATTTCTGAAAGATAATTGACACTGAGATACGAAAGCTAGGGGAGCGAACCGGATTAGAGACCCGGGTAGTCCTAGCCCTAAACAATGTTTGCTGGCTGCACTGACCTCGATTTATCTAGGTTGGTGTGGCGAAGTTAACACGTTAAGCAAACCGCCTGGGAAGTATAGTCGCAAGACCG
ASV_173	Archaea	Nanoarchaeota	Nanoarchaeia	Pacearchaeales	NA	NA	0	0	0	0	0	0	0	0	0	0	0	0.0119672	0	0	0	0	0	0	0	0	0	0	0	TCCCAGCAGTCCAAGTTGCAGCCAACTTTATTAGGTCTAAAACATCCGTAGCTTGTTTAACAAGTTTTTTGTGAAATCTGGCATCTTAAGTGTCAGGCGTGCAGAGAATACTGTTAGACTAGAGACCGGTAGATGTAAGGAGTACTCCTAAGGTAGTGGTAAAATACGTTAATCTTAGGAGGACTAACAATCGAGCGAAGGCACCTTACAAGGACGGATCTGACAGTGAGGGATGAAGGCTAGGGGCGCAAAACGGATTAGATACCCGTGTAGTCCTAGCAGTAAATACTGCTCACTAAACATCGGTCTCTCTTCGGGAGAAATCGGTGCTGTAGCGAAGGCGAAGAGTGAGCTACCTGGGAAGTATAGTCGCAAGATCG
ASV_175	Archaea	Nanoarchaeota	Nanoarchaeia	Woesearchaeales	NA	NA	0	0	0	0	0	0	0	0	0.00669316	0	0	0	0	0	0	0	0	0	0	0	0	0	0	GTGTAGCAGCCGCTGTAACACCGGCGCCTCGAGTAGCAATCAGTATTATTGGGCCTAAAGCGTTCGTAGCCGGATGACCAAATCTTTTGTGAAATCGCTTGGCTTAACCAAGTGGCGTGCAGAAGACACTAGTCATCTAGGAACCGGGAGGAGTTAGAAGTATTCTGGGGGGAGCGGTAAAATGTTATAATCCTCGGAAGACTACCTATGGCGAAGGCATCTAACTAGAACGGATTCGACGGTGAGGAACGAAGGCCAGGGGAGCAAACCGGATTAGATACCCGAGTAGTCCTGGCAGTAAACGCTGTATGCAAGGTGTTGCGAATTCTTGTGTTTTCGCAGTATCGAAGGGAAGCCGTTAAGCATACCGCCTGGGAAGTACGGTCGCAAGACTG
ASV_176	Bacteria	Pseudomonadota	Gammaproteobacteria	Enterobacterales	Alteromonadaceae	Glaciecola	0	0	0	0	0	0	0	0	0	0	0	0	0	0	0	0	0.00146133	0.00401308	0	0	0.00146041	0.000225848	0	TACGGAGGGTGCAAGCGTTAATCGGAATTACTGGGCGTAAAGCGCACGCAGGTGGTTAATTAAGCTAGAAGTGAAAGCCCTGCGCTCAACGTGGGAAGGCCTTTTAGAACTGGTTAACTAGAGTCTTGGAGAGGGGAGTGGAATTCCAGGTGTAGCGGTGAAATGCGTAGATATCTGGAGGAACATCAGTGGCGAAGGCGACTCTCTGGCCAAAGACTGACACTCATGTGCGAAAGTGTGGGTAGCGAACAGGATTAGATACCCTGGTAGTCCACACCGTAAACGCTGTCTACTAGCTGTTTGTGGATTTAATCCGTGAGTAGCGAAGCTAACGCGATAAGTAGACCGCCTGGGGAGTACGGCCGCAAGGTTA
ASV_180	Archaea	Nanoarchaeota	Nanoarchaeia	Pacearchaeales	NA	NA	0	0	0	0	0	0	0	0	0	0	0	0	0.00390742	0	0	0	0	0	0	0	0	0	0	TCCCAGCAGTCCAAATTGCAGCCTGTATTATTGGGTCTAAAACATCCGTAGCTCGTCTATTAAGTTTCTTGTGAAATTCTATGTCTCAAGCATGGAGCTTGCAAGAAATACTGGTAGACTCGGGATCGGTAGATGTAAGGAGTATATCTAAGGTAGTGGTAAAATACGTTAATCTTAGATAGACTAACAATTGGCGAAGGCACCTTACAAGGACGAATCTGACAGTGAGGGATGAAGGCTAGGGGCGCAAAACGGATTAGATACCCGTGTAGTCCTAGCAGTAAACACTGCTTACTAAACATCGGTCTCTCTTCGGGAGAAATCGGTGCTGAAGCGAAGGCGTAGAGTAAGCTACCTGGGAAGTATAGTCGCAAGATCG
ASV_181	Bacteria	Pseudomonadota	Alphaproteobacteria	Rhodobacterales	Paracoccaceae	Yoonia	0	0	0	0	0	0	0	0	0	0	0	0	0	0	0	0	0.00691322	0	0	0	0	0	0	TACGGAGGGGGTTAGCGTTGTTCGGAATTACTGGGCGTAAAGCGCACGTAGGCGGATTGGAAAGTATGGGGTGAAATCCCAGGGCTCAACCCTGGAACGGCCTTGTAAACTCCCAGTCTAGAGTTCGAGAGAGGTGAGTGGAATTCCAAGTGTAGAGGTGAAATTCGTAGATATTTGGAGGAACACCAGTGGCGAAGGCGGCTCACTGGCTCGATACTGACGCTGAGGTGCGAAAGTGTGGGGAGCAAACAGGATTAGATACCCTGGTAGTCCACACCGTAAACGATGAATGCCAGACGTCGGGGGGCTTGCCCTTCGGTGTCACGCCTAACGGATTAAGCATTCCGCCTGGGGAGTACGGTCGCAAGATTA
ASV_182	Archaea	Nanoarchaeota	Nanoarchaeia	Pacearchaeales	NA	NA	0	0	0	0	0	0	0	0	0	0	0	0	0	0	0	0	0.00680081	0	0	0	0	0	0	TCCCGACAGTCCAAGTCGCAACCAACATTATTGGGTCTAAAACATCCGTAGCTTGCTTGATAAGTCTCTTGTGAAATCCTATGTCTCGAATGTAGGACGCGCAGGGGGTACTATTGAGCTAGAGACCGGTAGGTGTAAGAAGTACATTCAAGGTAGTAGTAAAATACGTTAATCTTAAATGGACTCACAATTAGCGAAGGCATCTTACAAGGACGGATCTGACAGTGAGGGATGAAGGCCAAGGGCGCAAAAGGGATTAGATACCCCTGTAGTCTTGGCAGTAAACACTGCTCACTAAACATTGGGGCCTCTTCGGGAGGTTTCAGTGCTGAAGCGAAGGCGAAGAGTGAGCTACCTGGGAAGTATAGTCGCAAGATCG
ASV_183	Archaea	Nanoarchaeota	Nanoarchaeia	Woesearchaeales	NA	NA	0	0	0	0	0	0	0	0	0	0	0	0	0	0	0	0	0	0	0	0	0.00458985	0	0	CACCGGCGCCTCGAGTAGCAATCAGTATTATTGGGCCTAAAGCGTTCGTAGCCGGATGACCAAGTCTTTTGTGAAATCGCTTGGCTTAACCAAGTGGCGTGCAGAAGACACTAGTCATCTAGGAACCGGGAGGAGTTAGAAGTATTCTGGGGGGAGCGGTAAAATGTTATAATCCTCGGAAGACTACCTATGGCGAAGGCATCTAACTAGAACGGATTCGACGGTGAGGAACGAAGGCCAGGGGAGCAAACCGGATTAGATACCCGAGTAGTCCTGGCAGTAAACGCTGTATGCAAGGTGTTGCGAATTCTTGTGTTTTCGCAGTATCGAAGGGAAGCCGTTAAGCATACCGCCTGGGAAGTACGGTCGCAAGACTG
ASV_184	Bacteria	Patescibacteria	Saccharimonadia	Saccharimonadales	NA	NA	0.00059322	0.00102203	0	0.000147878	0	0.000180322	0.000575245	0	0	0.000507975	0	0	0	0	0.000722683	0.000237208	0	0	0.000885993	0	0	0	0.000288983	TACGTAGGGTGCAAGCATTATCCGGAGTGACTGGGCGTAAAGAGTTGCGTAGGTGGACAAGTAAGCGAATAGTGAAATCCGACGGCTCAACCGTACGGACTATTACTCGAACTGCTTGTCTCGAGAATGGTAGAGGTAACTGGAATTTCTAGTGTAGGAGTGAAATCCGTAGATATTAGAAGGAACACCAATGGCGTAGGCAGGTTACTGGACCATTTCTGACACTGAGGCACGAAAGCGTGGGGAGCGAACCGGATTAGATACCCGGGTAGTCCACGCCGTAAACTATGGATACTAGCTGTTGGGGGTATCGACCCCCCCAGTAGCGAAGCTAACGCGTTAAGTATCCCGCCTGTGGAGTACGGTCGCAAGACTA
ASV_186	Archaea	Nanoarchaeota	Nanoarchaeia	Pacearchaeales	NA	NA	0	0	0	0.00288362	0	0	0	0	0	0	0	0	0	0	0	0	0	0	0	0	0	0	0	TACCAGCAGTTCAAGTTGCATCCCTTTTTATTGGGTCTAAAACATCCGTAGCTTGCCGTTTAAGTCTCTTGTGAAATCCCACGTCTCAAGCGTGGGGCTTGCGGGAGATACTGAGCGGCTAGAGATCGGTAGACGTAAGGAGTACGCCGGAGGTAGTGGTAAAATACGTTAATCTTCGGTGGACTAACAATGAGCGAAGGCACCTTACGAGGACGAATCTGACAGTGAGGGATGAAGGCCAGGGGCGCAAAACGGATTAGATACCCGTGTAGTCCTGGCAGTAAACACTGCTCACTAAACATTGGGCCCTCTTCGGGAGGATTCAGCGCTGAAGCGAAGGCGAAGAGTGAGCTACCTGGGAAGTATAGTCGCAAGATCG
ASV_188	Archaea	Nanoarchaeota	Nanoarchaeia	Woesearchaeales	NA	NA	0	0	0	0	0	0	0	0	0	0	0	0	0.00363849	0	0	0	0	0	0	0	0	0	0	CACCAGCGCCACGAGTGGCCATCACGATTATTGGGCCTAAAGCGTTCGTAGTCGGTTAAGTGCATCCTCTGTGAAATCGCAGCGCCTAACGTTGCGGCATGCGGAGGACACGACTTAACTTGAGACCGGGAGGCGTCGAGGGTATTCCAAGGGGACCGGTAAAATGGTATAATCCTTGGAGGACCACCTGTGGCGAAGGCGCTCGACGAGAACGGATCTGACGATGAGGAACGAAAGCCAGGGGAGCAAACCGGATTAGATACCCGAGTAGTCCTGGCCGTAAACGCTGTCAGCTAGGTGTTGCAATGACTGGAGTCATTGCAGTATCGGAGCGAAGGTATTAAGCTGACCGCCTGGGAAGTACGGTCGCAAGGCTG
ASV_190	Bacteria	Bacteroidota	Bacteroidia	Flavobacteriales	Crocinitomicaceae	Fluviicola	0	0	0	0	0	0	0	0	0	0	0	0	0	0	0	0.00316743	0	0	0	0	0	0	0	TACGGAGGGTGCAAGCGTTATCCGGAATCATTGGGTTTAAAGGGTCCGCAGGCGGACTTATAAGTCAGTGGTGAAATCTCACAGCTCAACTGTGAAACTGCCATTGATACTGTAAGTCTTGAATTCGGTCGAAGTGGGCGGAATATGACATGTAGCGGTGAAATGCTTAGATATGTCCTAGAACACCGATAGCGAAGGCAGCTCACTAGGCCTGGATTGACGCTCAGGGACGAAAGCGTGGGGAGCAAACAGGATTAGATACCCTGGTAGTCCACGCCGTAAACTATCAATACTCGATATTGGCGATATACAGTCAGTGTCTAAGCGAAAGTGATAAGTATTGCGCCTGGGGAGTACGATCGCAAGGTTG
ASV_191	Archaea	Nanoarchaeota	Nanoarchaeia	Pacearchaeales	NA	NA	0	0	0	0	0	0	0	0	0	0	0	0	0	0	0.00398357	0	0	0	0	0	0	0	0	GTGCCAGCGACGCGGTAATACCGGCAGTTCAAGTCGCATCCACTTTTATTGGGTCTAAAACATCCGTAGCTTGTTTATTAAGTCTTTTGTGAAATCCTACGTCTCAAGCGTAGGGCTTGCGGGAGATACTGATAAGCTAGAGATCGGTAGACGTAAGGAGTACGCCGGAGGTAGTGGTAAAATACGTTAATCTTCGGTGGACTAACAATCAGCGAAGGCACCTTACGAGAACGAATCTGACAGTGAGGGATGAAGGCCAGGGGCGCAAAACGGATTAGATACCCGTGTAGTCCTGGCAGTAAACACTGCTCACTAAACATCGGGCCCTCTTCGGGAGGATTCGGTGCTGAAGCGAAGGCGAAGAGTGAGCTACCTGGGAAGTATAGTCGCAAGATCG
ASV_193	Archaea	Nanoarchaeota	Nanoarchaeia	Pacearchaeales	NA	NA	0	0	0	0	0	0	0	0	0	0	0	0	0	0	0	0.00153488	0	0	0.00289251	0	0	0	0	TCCCGACAGTCCAAGTCGCAACCAACATTATTGGGTCTAAAACATCCGTAGCTTGCTTGATAAGTCTCTTGTGAAATCCTATGTCTCAAATGTAGGGCACGCAGGAGGTACTATTGAGCTAGAGACCGGTAGGTGTAAGAAGTACATTCAAGGTAGTAGTAAAATACGTTAATCTTGAATGGACTCACAATTAGCGAAGGCATCTTACAAGGACGGATCTGACAGTGAGGGATGAAGGCCAAGGGCGCAAAAGGGATTAGATACCCCTGTAGTCTTGGCAGTAAACACTGCTCACTAAACATCGGGGCCTCTTCGGGAGGTTTCGGTGCTGAAGCGAAGGCGAAGAGTGAGCTACCTGGGAAGTATAGTCGCAAGATCG
ASV_194	Archaea	Nanoarchaeota	Nanoarchaeia	Pacearchaeales	NA	NA	0	0	0	0	0	0	0	0	0	0	0	0	0	0	0	0	0	0	0	0.00663214	0	0	0	TACCAGCAGTTCAAGTTGCATCCCTTTTTATTGGGTCTAAAACATCCGTAGCTTGCCGTTTAAGTCTCTTGTGAAATCCCACGTCTCAAGCGTGGGGCTTGCGGGAGATACTGAGCGGCTAGAGATCGGTAGACGTAAGGAGTACGCCGGAGGTAGTGGTAAAATACGTTAATCTTCGGTGGACTAACAATGAGCGAAGGCACCTTACGAGGACGAATCTGACAGTGAGGGATGAAGGCCAGGGGCGCAAAACGGATTAGATACCCGTGTAGTCCTGGCAGTAAACACTGCTCACTAAACATTGGGCCCTCTTCGGGAGGATTCAGTGCTGAAGCGAAGGCGAAGAGTGAGCTACCTGGGAAGCATAGTCGCAAGATCG
ASV_195	Archaea	Nanoarchaeota	Nanoarchaeia	Pacearchaeales	NA	NA	0	0	0	0	0	0	0	0	0	0	0	0	0	0.0136286	0.000810816	0	0	0	0.00192834	0	0	0	0	TCCCGACAGTCCAAGTCGCAACCAACATTATTGGGTCTAAAACATCCGTAGCTTGCTTGATAAGTCTCTTGTGAAATCCTATGTCTCAAATGTAGGACGCGCAGGGGGTACTATTGAGCTAGAGACCGGTAGGTGTAAGAAGTACATTCAAGGTAGTAGTAAAATACGTTAATCTTAAATGGACTCACAATTAGCGAAGGCATCTTACAAGGACGGATCTGACAGTGAGGGATGAAGGCCAAGGGCGCAAAAGGGATTAGATACCCCTGTAGTCTTGGCAGTAAACACTGCTCACTAAACATCGGGGCCTCTTCGGGAGGTTTCGGTGCTGAAGCGAAGGCGAAGAGTGAGCTACCTGGGAAGTATAGTCGCAAGATCG
ASV_196	Archaea	Nanoarchaeota	Nanoarchaeia	Woesearchaeales	NA	NA	0	0	0	0	0	0	0.00297444	0	0	0	0	0	0	0	0	0	0	0	0	0	0	0	0	GTGCCAGCCGCTCGGTAACACCAGCGCCACGAGTGGCCATCATGTTTATTGGGCCTAAAGCGTCCGTAGTCTGCCAGGTGCATCCTCTGTGAAATCGCAGCGCTTAACGTTGCGGCATGCGGAGGACACGACCTGGCTCGAGAGCGGGAGGCGTCGGGGGTATTCCACGGGGACCGGTAAAATGGTATAATCCGTGGAGGACCACCTGTGGCGAAGGCGCCCGACGAGAACGCATCTGACGATGAGGGACGAAAGCCAGGGGAGCAAACCGGATTAGATACCCGAGTAGTCCTGGCCGTAAACGCTGTCAACTAGGTGTTGCACCGACTAGAGTCGGTGCAGTATCGGAGCGAAGGTATTAAGTTGACCGCCTGGGAAGTACGGTCGCAAGACTG
ASV_197	Archaea	Nanoarchaeota	Nanoarchaeia	Woesearchaeales	NA	NA	0	0	0	0	0	0	0.00296041	0	0	0	0	0	0	0	0	0	0	0	0	0	0	0	0	CACCAGCGCCACGAGTGGCCATCATGTTTATTGGGCCTAAAGCGTCCGTAGTCAGCCAGGTGCATCCTCTGTGAAATCGCAGCGCTTAACGTTGCGGCATGCGGAGGACACGACCTGGCTCGAGAGCGGGAGGCGTCGGGGGTATTCCACGGGGACCGGTAAAATGGTATAATCCGTGGAGGACCACCTGTGGCGAAGGCGCCCGACGAGAACGCATCTGACGATGAGGGACGAAAGCCAGGGGAGCAAACCGGATTAGATACCCGAGTAGTCCTGGCCGTAAACGCTGTCAACTAGGTGTTGCACCGACTAGAGTCGGTGCAGTATCGGAGCGAAGGTATTAAGTTGACCGCCTGGGAAGTACGGTCGCAAGACTG
ASV_198	Bacteria	Chloroflexota	Gitt-GS-136	NA	NA	NA	0	0	0.0052488	0	0	0	0	0	0	0	0	0	0	0	0	0	0	0	0	0	0	0	0	TACGTAGGTCGCAAGCGTTGTCCGGATTTACTGGGCGTAAAGAGCGCGCAGGCGGCTGGTCAAGTCCGATGTGAAATCTCCCGGCTCAACTGGGAAACTGCATCGGAAACTGACCGGCTTGAAGGTGGGAGAGGGTAGTGGAATTCCCGGTGTAGTGGTGAAATGCGTAGATATCGGGAGGAACACCAGTGGCGAAGGCGACTACCTGGCCCATTCTTGACGCTGAGGCGCGAAAGCTAGGGGAGCGAACGGGATTAGATACCCCGGTAGTCCTAGCCGTAAACGATGAACACTAGGCGTAGTCGGTATCGACCCCGGCTGTGCCGTAGCTAACGCATTAAGTGTTCCGCCTGGGGAGTACGGCCGCAAGGCTA
ASV_199	Archaea	Nanoarchaeota	Nanoarchaeia	Pacearchaeales	NA	NA	0	0	0	0	0	0	0	0	0	0	0	0	0	0	0	0	0	0	0.00500326	0	0	0	0	TACCGGCAGTTCAAGTCGCATCCACTTTTATTGGGTCTAAAACATCCGTAGCTTGTTTATTAAGTCTTTTGTGAAATCCTACGTCTCAAGCGTAGGGCTTGCGGGAGATACTGATAAGCTAGAGATCGGTAGACGTAAGGAGTACGCCGGAGGTAGTGGTAAAATACGTTAATCTTCAGTGGACTAACAATCAGCGAAGGCACCTTACGAGAACGAATCTGACAGTGAGGGATGAAGGCCAGGGGCGCAAAACGGATTAGATACCCGTGTAGTCCTGGCAGTAAACACTGCTCACTAAACATCGGGCCCTCTTCGGGAGGATTCGGTGCTGAAGCGAAGGCGAAGAGTGAGCTACCTGGGAAGTATAGTCGCAAGATCG
ASV_200	Archaea	Nanoarchaeota	Nanoarchaeia	Pacearchaeales	NA	NA	0	0	0	0	0	0	0	0	0	0	0	0	0	0.0268313	0	0	0	0	0	0	0	0	0	TCCCGGCGGTCCAAGTCGCATCCACAATTATCGGGTCTAAAACATTCGTAGCTTGTTATGTAAGTCTCTTGTGAAATCTCATATCTCAAGTATGGGGCGTGCAAGAGATACTGCATTACTAGAGACTGGAAGACGCAAAGAGTATGATTGAGGTAGCGGTAAAATGTGTTAATCTCAATCAGACTAACAATGGCGAAGGCACTTTGCGAGTACAGATCTGACAGTGAGGGATGAAGGCTAGGGGCGCAAAAGGGATTAGATACCCCTGTAGTCCTAGCAGTAAACGCTGCTCACTAAACATTAGCACCTCCTCGAGAGGTGTTAGTGCTGTAGCGAAGGCGAAGAGTGAGCTACCTGGGAAGTATAGTCGCAAGACCG
ASV_201	Archaea	Nanoarchaeota	Nanoarchaeia	Woesearchaeales	NA	NA	0	0	0	0	0	0	0	0	0	0	0	0	0	0	0.00329614	0	0	0	0	0	0	0	0	GTGCCAGCTCCGCGGTAACACCAGCGCCACGAGTGGCCATCATGTTTATTGGGCCTAAAGCGTCCGTAGTCTGCCAGGTGCATCCTCTGTGAAATCGCAGCGCTTAACGTTGCGGCATGCGGAGGACACGACCTGGCTCGAGAGCGGGAGGCGTCGGGGGTATTCCACGGGGACCGGTAAAATGGTATAATCCGTGGAGGACCACCTGTGGCGAAGGCGCCCGACGAGAACGCATCTGACGATGAGGGACGAAAGCCAGGGGAGCAAACCGGATTAGATACCCGAGTAGTCCTGGCCGTAAACGCTGTCAACTAGGTGTTGCACCGACTAGAGTCGGTGCAGTATCGGAGCGAAGGTATTAAGTTGACCGCCTGGGAAGTACGGTCGCAAGACTG
ASV_203	Archaea	Nanoarchaeota	Nanoarchaeia	Pacearchaeales	NA	NA	0	0	0	0	0	0	0	0	0	0	0	0	0	0	0	0	0	0.00613766	0	0	0	0	0	TACCAGCAGTTCAAGTTGCATCCCTTTTTATTGGGTCTAAAACATCCGTAGCTTGCCGTTTAAGTCTCTTGTGAAATCCCACGTCTCAAGCGTGGGGCTTGCGGGAGATACTGAGCGGCTAGAGATCGGTAGACGTAAGGAGTACGCCGGAGGTAGTGGTAAAATACGTTAATCTTCGGTGGACTAACAGTGAGCGAAGGCACCTTACGAGGACGAATCTGACAGTGAGGGATGAAGGCCAGGGGCGCAAAACGGATTAGATACCCGTGTAGTCCTGGCAGTAAACACTGCTCACTAAACATTGGGCCCTCTTCGGGAGGATTCAGTGCTGAAGCGAAGGCGAAGAGTGAGCTACCTGGGAAGTATAGTCGCAAGATCG
ASV_204	Bacteria	Pseudomonadota	Gammaproteobacteria	Enterobacterales	Alteromonadaceae	Glaciecola	0	0	0	0	0.00680985	0	0	0	0	0	0.00422522	0	0	0	0	0	0	0	0	0	0	0	0	TACGGAGGGTGCAAGCGTTAATCGGAATTACTGGGCGTAAAGCGCACGCAGGCGGTTTGTTAAGCTAGATGTGAAAGCCCCGCGCTCAACGTGGGATGGTCATTTAGAACTGGCAGACTAGAGTTTTGGAGAGGGGAGTGGAATTCCAGGTGTAGCGGTGAAATGCGTAGATATCTGGAGGAACATCAGTGGCGAAGGCGACTCTCTGGCCAAAAACTGACGCTCATGTGCGAAAGTGTGGGTAGCGAACAGGATTAGATACCCTGGTAGTCCACACCGTAAACGATGTCTACTAGCTGTTTGTGGATTTAATCCGTGGGTAGCGAAGCTAACGCGATAAGTAGACCGCCTGGGGAGTACGGCCGCAAGGTTA
ASV_207	Archaea	Nanoarchaeota	Nanoarchaeia	Pacearchaeales	NA	NA	0	0	0	0	0	0	0	0	0	0	0	0	0.0027526	0	0	0	0	0	0	0	0	0	0	TACCAGCAGTTCAAGTTGCATCCCTTTTTATTGGGTCTAAAACATCCGTAGCTTGCCGTTTAAGTCTCTTGTGAAATCCCACGTCTCAAGCGTGGGGCTTGCGGGAGATGCTGAGCGGCTAGAGATCGGTAGACGTAAGGAGTACGCCGGAGGTAGTGGTAAAATACGTTAATCTTCGGTGGACTAACAATGAGCGAAGGCACCTTACGAGGACGAATCTGACAGTGAGGGATGAAGGCCAGGGGCGCAAAACGGATTAGATACCCGTGTAGTCCTGGCAGTAAACACTGCTCACTAAACATTGGGCCCTCTTCGGGAGGATTCAGTGCTGAAGCGAAGGCGAAGAGTGAGCTACCTGGGAAGTATAGTCGCAAGATCG
ASV_209	Bacteria	Actinomycetota	Actinobacteria	Micrococcales	Microbacteriaceae	Candidatus Aquiluna	0	0	0.00436534	0	0	0	0	0	0	0	0	0	0	0	0	0	0	0	0	0	0	0	0	TACGTAGGGTGCAAGCGTTGTCCGGAATTATTGGGCGTAAAGAGCTCGTAGGCGGTTTGTCACGTCTGCTGTGAAATTTCGAGGCTCAACCTCGAAATTGCAGTGGGTACGGGCAGGCTAGAGTGCAGTAGGGGAGATGGGAATTCCTGGTGTAGCGGTGGAATGCGCAGATATCAGGAGGAACACCAATGGCGAAGGCACATCTCTGGGCAGTAACTGACGCTGAGGAGCGAAAGCGTGGGGAGCAAACAGGATTAGATACCCTGGTAGTCCACGCCGTAAACGGTGGGTGCTAGCTGTGGGCCACATTCCACGTGGTCCGTGACGAAGTTAACACATTAAGCACCCCGCCTGGGGAGTACGGCCGCAAGGCTA
ASV_210	Archaea	Nanoarchaeota	Nanoarchaeia	Woesearchaeales	NA	NA	0.00451977	0	0	0	0	0	0	0	0	0	0	0	0	0	0	0	0	0	0	0	0	0	0	GTGTAAGACGCCGCGGTAACACCAGCGCCACGAGTGGCCATCATGTTTATTGGGCCTAAAGCGTCCGTAGTCTGCCAGGTGCATCCTCTGTGAAATCGCAGCGCTTAACGTTGCGGCATGCGGAGGACACGACCTGGCTCGAGAGCGGGAGGCGTCGGGGGTATTCCACGGGGACCGGTAAAATGGTATAATCCGTGGAGGACCACCTGTGGCGAAGGCGCCCGACGAGAACGCATCTGACGATGAGGGACGAAAGCCAGGGGAGCAAACCGGATTAGATACCCGAGTAGTCCTGGCCGTAAACGCTGTCAACTAGGTGTTGCACCGACTAGAGTCGGTGCAGTATCGGAGCGAAGGTATTAAGTTGACCGCCTGGGAAGTACGGTCGCAAGACTG
ASV_212	Archaea	Nanoarchaeota	Nanoarchaeia	Woesearchaeales	NA	NA	0.00437853	0	0	0	0	0	0	0	0	0	0	0	0	0	0	0	0	0	0	0	0	0	0	CACCAGCGCCACGAGGGGCCATCATGTTTATTGGGCCTAAAGCGTCCGTAGTCTGCCAGGTGCATCCTCTGTGAAATCGCAGCGCTTAACGTTGCGGCATGCGGAGGACACGACCTGGCTCGAGAGCGGGAGGCGTCGGGGGTATTCCACGGGGACCGGTAAAATGGTATAATCCGTGGAGGACCACCTGTGGCGAAGGCGCCCGACGAGAACGCATCTGACGATGAGGGACGAAAGCCAGGGGAGCAAACCGGATTAGATACCCGAGTAGTCCTGGCCGTAAACGCTGTCAACTAGGTGTTGCACCGACTAGAGTCGGTGCAGTATCGGAGCGAAGGTATTAAGTTGACCGCCTGGGAAGTACGGTCGCAAGACTG
ASV_213	Bacteria	Patescibacteria	Saccharimonadia	Saccharimonadales	NA	NA	0	0	0	0	0	0	0	0	0	0	0	0	0	0	0	0	0.00118031	0	0	0	0	0.000734007	0.00204696	TACGTAGGGTGCAAGCATTATCCGGAGTGACTGGGCGTAAAGAGTTGCGTAGGTGGTTTGTTAAGCGAATAGTGAAATCTGACGGCTCAACCGTACAGGCTATTATTCGAACTGGCAAACTCGAGAGTGGTAGAGGTAACTGGAATTTCTTGTGTAGGAGTGAAATCCGTAGATATAAGAAGGAACACCAATGGCGTAGGCAGGTTACTGGACCATCTCTGACACTGAGGCACGAAAGCGTGGGGAGCGAACGGGATTAGATACCCCGGTAGTCCACGCCGTAAACGATGGATACTAGCTGTTAGGGGTATCGACCCCCTTAGTAGCGAAGCTAACGCGTTAAGTATCCCGCCTGTGGAGTACGGTCGCAAGACTA
ASV_214	Bacteria	Bacteroidota	Bacteroidia	Flavobacteriales	Flavobacteriaceae	Polaribacter	0	0	0	0	0.00276884	0	0	0	0	0	0.00356058	0	0	0	0	0.000474416	0.000168615	0	0	0	0	0	0	TACGGAGGGTCCAAGCGTTATCCGGAATCATTGGGTTTAAAGGGTCCGCAGGCGGTCAATTAAGTCAGAGGTGAAATACCGTCGCTCAACGACGGAACTGCCTTTGATACTGGTTGACTTGAGTCATATGGAAGTAGATAGAATGTGTAGTGTAGCGGTGAAATGCATAGATATTACACAGAATACCGATTGCGAAGGCAGTCTACTACGTATGTACTGACGCTGAGGGACGAAAGCGTGGGGAGCGAACAGGATTAGATACCCTGGTAGTCCACGCCGTAAACGATGGATACTAGTTGTTGGGCATTAGCTCAGTGACTAAGCGAAAGTGATAAGTATCCCACCTGGGGAGTACGGTCGCAAGACTG
ASV_215	Bacteria	Pseudomonadota	Alphaproteobacteria	Rhodobacterales	Paracoccaceae	Sulfitobacter	0	0	0	0	0.00217017	0	0	0	0	0	0	0	0	0	0	0	0.00342851	0	0	0	0	0	0	TACGGAGGGGGTTAGCGTTGTTCGGAATTACTGGGCGTAAAGCGTACGTAGGCGGATCAGAAAGTATAGGGTGAAATCCCAGGGCTCAACCCTGGAACTGCCTTGTAAACTCCTGGTCTTGAGTTCGAGAGAGGTGAGTGGAATTCCAAGTGTAGAGGTGAAATTCGTAGATATTTGGAGGAACACCAGTGGCGAAGGCGGCTCACTGGCTCGATACTGACGCTGAGGTACGAAAGTGTGGGGAGCAAACAGGATTAGATACCCTGGTAGTCCACACCGTAAACGATGAATGCCAGTCGTCGGGCAGTATACTGTTCGGTGACACACCTAACGGATTAAGCATTCCGCCTGGGGAGTACGGTCGCAAGATTA
ASV_216	Archaea	Nanoarchaeota	Nanoarchaeia	Pacearchaeales	NA	NA	0	0	0	0	0	0	0	0	0	0	0	0	0	0.0214367	0	0	0	0	0	0	0	0	0	TCCCGACAGTCCAAGTCGCAACCAACATTATTGGGTCTAAAACATCCGTAGCTTGCTTGATAAGTCTCTTGTGAAATCCTATGTCTCAAATGTAGGACGCGCAGGGGGTACTATTGAGCTAGAGACCGGTAGGTGTAAGAAGTACATTCAAGGTAGTAGTAAAATACGTTAATCTTAAATGGACTCACAATTAGCGAAGGCATCTTACAAGGACGGATCTGACAGTGAGGGATGAAGGCCAAGGGCGTAAAAGGGATTAGATACCCCTGTAGTCTTGGCAGTAAACACTGCTCACTAAACATTGGGGCCTCTTCGGGAGGTTTCAGTGCTGAAGCGAAGGCGAAGAGTGAGCTACCTGGGAAGTATAGTCGCAAGATCG
ASV_217	Bacteria	Patescibacteria	Gracilibacteria	Absconditabacteriales (SR1)	NA	NA	0	0	0	0	0	0	0	0	0	0	0	0	0	0	0	0	0	0	0	0	0.00284495	0	0	TACGTAGGTCTCGAGCGTTATCCGGAGTTACTGGGCGTAAAGGGTCCGTAGCCGGATCTATAAGTCTGTTTTCAAATTCTTTCGCTCAACGAAAGGCAGGGAATAGATACTGTAGATCTAGAGGTTTTTAGAGGTTAGTGGAATTCCCAGTGGAGCGGTGAAATGCGTTGATATTGGGAGGAACGCCGAAAGCGAAAGCAGCTAACTATAATTCACCTGACGGTCAGGGACGAAAGCTTGGGGAGCAAACGGGATTAGATACCCCGGTAGTCCAAGCCGTAAATTATGTTTGCTAGGTGTCTTTGCGTATGCAGGGGTGCCGTAACCTAACGGATTAAGCAAACCGCCTGGGTAGTATATTCGCAAGAATG
ASV_218	Archaea	Nanoarchaeota	Nanoarchaeia	Pacearchaeales	NA	NA	0	0	0	0	0	0	0	0	0	0	0	0.00681211	0	0	0	0	0	0	0	0	0	0	0	TCCCGGCGGTCCAAGTCGCATCCACAATTATTGGGTCTAAAACATTCGTAGCTTGTTATGTAAGTCTCTTGTGAAATCTCATATCTCAAGTATGGGGCGTGCGAGAGATACTGCATTACTAGAGACTGGAAGACGCAAAGAGTATGATTGAGGTAGCGGTAAAATGTGTTAATCTCAATCAGACTAACAATGGCGAAGGCACTTTGCGAGTACAGATCTGACAGTGAGGGATGAAGGCTAGGGGCGCAAAAGGGATTAGATACCCCTGTAGTCCTAGCAGTAAACGCTGCTCACTAAACATTAGCACCTCCTCGAGAGGTGTTAGTGCTGTAGCGAAGGCGAAGAGTGAGCTACCTGGGAAGTATAGTCGCAAGACCG
ASV_219	Bacteria	Bacteroidota	Bacteroidia	Chitinophagales	Saprospiraceae	NA	0	0	0.00379369	0	0	0	0	0	0	0	0	0	0	0	0	0	0	0	0	0	0	0	0	GTGTAGCAGCCGCTGTAATACGGAGGGTGCAAGCGTTATCCGGAATCACTGGGTTTAAAGGGTGCGTAGGCGGCCTGATAAGTCAGAGGTGAAATACTGTCGCTCAACGATAGCATTGCCTTTGATACTGTCAGGCTTGAATCAGAATGAGGTTAGCGGAATGTGACATGTAGCGGTGAAATGCATAGATATGTCATGGAACACCGATTGCGAAGGCAGCTGACTGGCACTTGATTGACGCTGAGGCACGAAAGCGTGGGGAGCGAACAGGATTAGATACCCTGGTAGTCCACGCCCTAAACGATGTTGACTCGATATTTGTCCGTAGGGATAAGTGTCCAAGGGAAACCGATAAGTCAACCACCTGGGGAGTACGTTCGCAAGAATG
ASV_220	Bacteria	Verrucomicrobiota	Verrucomicrobiia	Opitutales	Puniceicoccaceae	Lentimonas	0	0	0	0	0.00568735	0	0	0	0	0	0.00237372	0	0	0	0	0	0.000140513	0	0	0	0.000284495	0	0	TACGGAGACTGCAAGCGTTACTCGGATTCACTGGGCGTAAAGGGTGCGTAGGCGGATAGATGTGTGAGGTGTGAAATCTCGGGGCTCAACCTCGAAACTGCGCCTCAAACTGTCTATCTAGAGTATTGGAGAGGTAAGCGGAATTTCTGGTGTAGCGGTGAAATGCGTAGATATCAGAAGGAACACCAATGGCGAAGGCAGCTTACTGGACAATAACTGACGCTGAGGCACGAAAGCATGGGTAGCGAAAGGGATTAGATACCCCTGTAGTCCATGCCGTAAACGTTGTACACTAGGTCTTGGGGGTTTCGACCCTTTCAGGACCCCAGCTAACGCGATAAGTGTACCGCCTGAGGACTACGGCCGCAAGGCTA
ASV_222	Bacteria	Planctomycetota	vadinHA49	NA	NA	NA	0	0	0	0	0.00935419	0	0	0	0	0	0.000237372	0	0	0	0	0	0	0	0	0	0.000265529	0	0	TACGTGTGGAGCAAGCGTTGTTCGGAATTACTGGGCTTAAAGGGTGCGTAGGCGGCCTGTTAAGTCAGCTGTGAAATCCCACGGCCTAACCGTGGACTGGCAGTTGATACTGATGGGCTTGAGTGTGCTAGGGGTAAGCGGAACGAGTGGTGTAGCGGTGAAATGCGTAGATATCACTCGGAAGGCCAGAGCCGAAGGGGGCTTACTGGGGCACAACTGACGCTGAGGCACGAAAGCGTGGGGAGCAAACAGGATTAGATACCCTGGTAGTCCACGCTGTAAACGATGAGCACTAGATGGGAGCCTTTCTGGGGTTCCTGTCGGAGAAAAATTGTTAAGTGCTCCGCCTGGGGAGTATGGTCGCAAGGCTG
ASV_223	Archaea	Nanoarchaeota	Nanoarchaeia	Pacearchaeales	NA	NA	0	0	0	0	0	0	0	0	0	0	0	0.00658198	0	0	0	0	0	0	0	0	0	0	0	TCCCGACAGTCCAAGTCGCAACCAACATTATTGGGTCTAAAACATCCGTAGCTTGCTTAGTAAGTCTTTTGTCAAATCCTGCATCTCAAGTGTAGGGCGAGCAGAGGGTACTACTGAGCTAGAGACCGGTAGGTGTAAGAAGTACGTTTAAGGTAGTAGTAAAATACGTTAATCTTAAGTGGACTCACAATTAGCGAAGGCATCTTACAAGGACGGATCTGACAGTGAGGGATGAAGGCCAAGGGCGCAAAAGGGATTAGATACCCCTGTAGTCTTGGCAGTAAACACTGCTCACTAAACATCGGGGCCTCTTCGGGAGGTTTCGGTGCTGTAGGGAAGCTGCAAAGTGAGCTACCTGGGAAGTATAGTCGCAAGATCG
ASV_224	Archaea	Thermoproteota	Nitrososphaeria	Nitrososphaerales	Nitrososphaeraceae	Candidatus Nitrosocosmicus	0	0	0	0	0	0	0	0	0	0	0	0	0	0	0	0	0	0	0.00357003	0	9.48317e-05	0	0	TACCAGCACCCCGAGTGGTCGGGACGTTTATTGGGCCTAAAGCATCCGTAGCCGGTTCTACAAGTCTTCCGTTAAATCCACCTGCTCAACAGATGGGCTGCGGAAGATACTATGGAGCTAGGAGGCGGGAGAGGCAAGCGGTACTCGATGGGTAGGGGTAAAATCCGTTGATCCATTGAAGACCACCAGTGGCGAAGGCGGCTTGCCAGAACGCGCTCGACGGTGAGGGATGAAAGCTGGGGGAGCAAACCGGATTAGATACCCGGGTAGTCCCAGCTGTAAACGATGCAGACTCGGTGATGAGTTGGCTATATGCCAACTCAGTGCCGCAGGGAAGCCGTTAAGTTTGCCGCCTGGGGAGTACGGTCGCAAGACTG
ASV_225	Bacteria	Pseudomonadota	Alphaproteobacteria	Rickettsiales	AB1	NA	0	0	0	0	0.00830652	0	0	0	0	0	0.00142423	0	0	0	0	0	0	0	0	0	0	0	0	TACGGAGGGTTCAAGCGTTGTTCGGAATTACTGGGCGTAAAGAGCGCGTAGGCGGCGCAGATAGTCAGATGTGAAAGCCCTGGGCTTAACCCAGGAGGTGCATTTGATACTACTGTGCTAGAGTACCGAAGAGGTAAGTGGAATTCCTAGTGTAGAGGTGAAATTCGTAGATATTAGGAGGAACACCAGTGGCGAAGGCGGCTTACTGGTCGGTAACTGACGCTGAGGCGCGAAAGCGTGGGGAGCAAACAGGATTAGATACCCTGGTAGTCCACGCCGTAAACGATGAGTGCTAGATGTTGGGTCGAATGGCTCGGTGTCGCAGCTAACGCAATAAGCACTCCGCCTGGGGAGTACGGTCGCAAGATTA
ASV_226	Bacteria	Pseudomonadota	Alphaproteobacteria	Rhodobacterales	Paracoccaceae	Loktanella	0	0	0	0	0	0	0	0	0.00368647	0	0	0	0	0	0	0	0	0	0	0	0	0	0	TACGGAGGGGGTTAGCGTTGTTCGGAATTACTGGGCGTAAAGCGCACGTAGGCGGATTAGAAAGTTGGGGGTGAAATCCCAGGGCTCAACCCCGGAACTGCCTCCAAAACTACTAGTCTAGAGTTCGAGAGAGGTGAGTGGAATTCCGAGTGTAGAGGTGAAATTCGTAGATATTTGGAGGAACACCAGTGGCGAAGGCGGCTCACTGGCTCGATACTGACGCTGAGGTGCGAAAGCGTGGGGAGCAAACAGGATTAGATACCCTGGTAGTCCACGCCGTAAACGATGAATGCCAGACGTCAGGGGGCTTGCCCTTTGGTGTCACACCTAACGGATTAAGCATTCCGCCTGGGGAGTACGGTCGCAAGATTA
ASV_227	Archaea	Nanoarchaeota	Nanoarchaeia	Woesearchaeales	NA	NA	0	0	0	0	0	0	0	0	0	0	0	0	0	0	0	0	0.00396246	0	0	0	0	0	0	GTGTAAGACGCCGCGGTAACACCGGCGCCTCGAGTAGCAATCAGTATTATTGGGCCTAAAGCGTTCGTAGCCGGATGACCAAATCTTTTGTGAAATCGCTTGGCTTAACCAAGTGGCGTGCAGAAGACACTAGTCATCTAGGAACCGGGAGGAGTTAGAAGTATTCTGGGGGGAGCGGTAAAATGTTATAATCCTCGGAAGACTACCTATGGCGAAGGCATCTAACTAGAACGGATTCGACGGTGAGGAACGAAGGCCAGGGGAGCAAACCGGATTAGATACCCGAGTAGTCCTGGCAGTAAACGCTGTATGCAAGGTGTTGCGAATTCTTGTGTTTTCGCAGTATCGAAGGGAAGCCGTTAAGCATACCGCCTGGGAAGTACGGTCGCAAGACTG
ASV_228	Archaea	Nanoarchaeota	Nanoarchaeia	Pacearchaeales	NA	NA	0	0	0	0	0	0	0.00196425	0	0	0	0	0	0	0	0	0	0	0	0	0	0	0	0	TACCAGCAGTTCAAGTTGCATCCCTTTTTATTGGGTCTAAAACATCCGTAGCTTGCCGTTTAAGTCTCTTGTGAAATCCCACGTCTCAAGCGTGGGGCTTGCGGGAGATACTGAGCGGCTGGAGATCGGTAGACGTAAGGAGTACGCCGGAGGTAGTGGTAAAATACGTTAATCTTCGGTGGACTAACAATGAGCGAAGGCACCTTACGAGGACGAATCTGACAGTGAGGGATGAAGGCCAGGGGCGCAAAACGGATTAGATACCCGTGTAGTCCTGGCAGTAAACACTGCTCACTAAACATTGGGCCCTCTTCGGGAGGATTCAGTGCTGAAGCGAAGGCGAAGAGTGAGCTACCTGGGAAGTATAGTCGCAAGATCG
ASV_231	Archaea	Nanoarchaeota	Nanoarchaeia	Woesearchaeales	NA	NA	0	0	0	0	0	0	0	0	0	0	0	0	0	0	0	0.00189767	0	0	0	0	0	0	0	GTGTAGCATCCGCGGTAACACCGGCGCCCCTAGTGGCAATCACACTTACTGGGCCTAAAGCATCCGTAGCCGGATGTGTAAATCCTTTGTGAAATCTCTCTGCTTAACAGAGAGGCGTGCAGGGGACACTGCATATCTAGGGACCGGGAGAAGTCAGAGGTATTCTGAGGGGAGCGGTAAAATGTGATAATCCTCGGAAGACCACCAATAGCGAAGGCATCTGACCAGAACGGATCCGACGGTGAGGGATGAAGGCTAGGGGAGCAAAACGGATTAGATACCCGAGTAGTCCTAGCTGTAAACACTGTATGCAAGGTGTTGCGCATTCTTGTGAATGTGCAGTATCGCAGAGAAGTCGTTAAGCATACCGCCTGGGAAGTACGGTCGCAAGACTG
ASV_233	Archaea	Nanoarchaeota	Nanoarchaeia	Pacearchaeales	NA	NA	0	0	0	0	0	0	0	0	0	0	0	0.00607567	0	0	0	0	0	0	0	0	0	0	0	TCCCGACGGTCCAAGTCGCATCCACAATTATTGGGTCTAAAACATTCGTAGCTTGTTATGTAAGTCTCTTGTGAAATCTCATATCTCAAGTATGGGGCGTGCGAGAGATACTGCATTACTAGAGACTGGAAGACGCAAAGAGTATGATTGAGGTAGCGGTAAAATGTGTTAATCTCAATCAGACTAACAATGGCGAAGGCACTTTGCGAGTACAGATCTGACAGTGAGGGATGAAGGCTAGGGGCGCAAAAGGGATTAGATACCCCTGTAGTCCTAGCAGTAAACGCTGCTCACTAAACATTAGCACCTCCTCGAGAGGTGTTAGTGCTGTAGCGAAGGCGAAGAGTGAGCTACCTGGGAAGTATAGTCGCAAGACCG
ASV_234	Archaea	Nanoarchaeota	Nanoarchaeia	Woesearchaeales	NA	NA	0	0	0	0	0	0	0	0	0	0	0	0	0	0	0	0	0.00213579	0	0	0	0	0.00158094	0	GTGCAGCGCCGCGGTAACACCGGCGCCCCAAGTGGCAATCATAATTATTGGGCCTAAAGCGTCCGTAGCCGGATTAGTAAATTCTCTGTGAAATCAGTTGGCTCAACCAATTGGCGTGCAGGGAACACTGCTAGTCTAGAGACCGGGAGAAGTGAGAGGTATTCTAGGGGGAGCGGTAAAATGTGATAATCCCTGGAAGACCACCGATGGCGAAGGCATTTCACCAGAACGGATCTGACGGTGAGGGACGAAGGCTAGGGGAGCAAAACGGATTAGATACCCGAGTAGTCCTAGCTGTAAACGCTGTATGCAAGGTGTTGCGTATTCTTGAGAATTCGCAGTATCGAAGAGAAGTCGTTAAGCATACCGCCTGGGAAGTACGGTCGCAAGACTG
ASV_235	Bacteria	Chloroflexota	Gitt-GS-136	NA	NA	NA	0	0	0.00340392	0	0	0	0	0	0	0	0	0	0	0	0	0	0	0	0	0	0	0	0	TACGTAGGTCGCAAGCGTTGTCCGGATTTACTGGGCGTAAAGAGCGCGCAGGCGGCTGGTCAAGTCCGATGTGAAATCTCCCGGCTCAACTGGGAAACTGCATCGGAAACTGACCGGCTTGAAGGTGGGAGAGGGTAGTGGAATTCCCGGTGTAGTGGTGAAATGCGTAGATATCGGGAGGAACACCAGTGGCGAAGGCGACTACCTGGCCCATTCTTGACGCTGAGGCGCGAAAGCTAGGAGAGCGAACGGGATTAGATACCCCGGTAGTCCTAGCCGTAAACGATGAACACTAGGCGTAGTCGGTATCGACCCCGGCTGTGCCGTAGCTAACGCATTAAGTGTTCCGCCTGGGGAGTACGGCCGCAAGGCTA
ASV_236	Bacteria	Pseudomonadota	Gammaproteobacteria	Pseudomonadales	Halieaceae	Kineobactrum	0	0	0	0	0.00508868	0	0	0	0	0	0.00261109	0	0	0	0	0	0	0	0	0	0	0	0	TACGGAGGGTGCGAGCGTTAATCGGAATTACTGGGCGTAAAGCGCGCGTAGGCGGTTTGTTAAGTCAGCTGTGAAAGCCCCGGGCTCAACCTGGGAACTGCAGTTGATACTGGCCGACTAGAGTACGAGAGAGGGAGGTAGAATTCCATGTGTAGCGGTGAAATGCGTAGATATATGGAGGAATACCGGTGGCGAAGGCGGCCTCCTGGCTCGATACTGACGCTGAGGTGCGAAAGCGTGGGGATCAAACAGGATTAGATACCCTGGTAGTCCACGCCGTAAACGATGTCTACTAGCCGTTGGGAGACTTGATTTCTTAGTGGCGCAGCTAACGCAATAAGTAGACCGCCTGGGGAGTACGGCCGCAAGGTTA
ASV_237	Bacteria	Candidatus Kapabacteria	Kapabacteria	Kapabacteriales	NA	NA	0	0	0	0	0	0	0	0	0	0	0	0	0	0	0.00169214	0	0	0	0.000625407	0	0	0	0	TACGTAGGGTCCGAGCGTTGTCCGGATTTACTGGGTATAAAGGGTGCGTAGGCGGATTTGTGCTTCAGAGGTTAAAGACCGCAGCTCAACTGCGGGAGTGCCTCTGATAAGGCAGATCTTGGATATGAGAGGGGTAGGTAGAATTCCTGGTGTAGCGGTGAAATGCGTAGATATCAGGAGGAATACCAGTGGCGAAGGCGGCCTACTGGCTCATAATCGACGCTGAGGCACGAAAGCGTGGGGATCAAACAGGATTAGATACCCTGGTAGTCCACGCCCTAAACGATGTATGCTTGGTGTTGGAATTTAATTTCAGTGCCGTAGGAAATCTGTTAAGCATACCACCTGGGGAGTACGATCGCAAGGTTG
ASV_238	Bacteria	Pseudomonadota	Alphaproteobacteria	Rhodobacterales	Paracoccaceae	Yoonia	0	0	0	0	0	0	0	0	0.00311127	0	0	0	0	0	0	0	0	0	0	0	0	0	0	TACGGAGGGGGTTAGCGTTGTTCGGAATTACTGGGCGTAAAGCGCACGTAGACGGATTGGAAAGTATGGGGTGAAATCCCAGGGCTCAACCCTGGAACGGCCTTGTAAACTCCCAGTCTAGAGTTCGAGAGAGGTGAGTGGAATTCCAAGTGTAGAGGTGAAATTCGTAGATATTTGGAGGAACACCAGTGGCGAAGGCGGCTCACTGGCTCGATACTGACGCTGAGGTGCGAAAGTGTGGGGAGCAAACAGGATTAGATACCCTGGTAGTCCACACCGTAAACGATGAATGCCAGACGTCAGGGGGCTTGCCCTTTGGTGTCACACCTAACGGATTAAGCATTCCGCCTGGGGAGTACGGTCGCAAGATTA
ASV_239	Bacteria	Bacteroidota	Bacteroidia	Cytophagales	Cyclobacteriaceae	Algoriphagus	0	0	0	0	0	0	0	0	0	0	0	0	0	0	0	0	0	0.000708191	0.000781759	0.000635959	0.000872451	0	0	TACGGAGGGTGCAAGCGTTGTCCGGATTTATTGGGTTTAAAGGGTGCGTAGGCGGCTTTTTAAGTCAGTGGTGAAAGTTTTGGGCTCAACCCAGAAACTGCCATTGATACTGGGGAGCTTGAGTATTGGAGGGGTACATGGAATTGATGGTGTAGCGGTGAAATGCATAGATACCATCAGGAACACCGATAGCGAAGGCATTGTACTGGCCAATAACTGACGCTGATGCACGAAAGCATGGGTAGCGAACAGGATTAGATACCCTGGTAGTCCATGCCGTAAACGATGATTACTCGCTGTTATGCTCTCGTAGTGTAGCGGCCAAGCGAAAGCGTTAAGTAATCCACCTGGGGAGTACGCTCGCAAGAGTG
ASV_240	Archaea	Nanoarchaeota	Nanoarchaeia	Woesearchaeales	NA	NA	0	0	0	0.00144181	0	0	0	0	0	0	0	0	0	0	0	0	0	0	0	0	0	0	0	GTGCCCAGCATCCGCGGTAACACCGGCGCCTCGAGTAGCAATCAGTATTATTGGGCCTAAAGCGTTCGTAGCCGGATGACCAAATCTTTTGTGAAATCGCTTGGCTTAACCAAGTGGCGTGCAGAAGACACTAGTCATCTAGGAACCGGGAGGAGTTAGAAGTATTCTGGGGGGAGCGGTAAAATGTTATAATCCTCGGAAGACTACCTATGGCGAAGGCATCTAACTAGAACGGATTCGACGGTGAGGAACGAAGGCCAGGGGAGCAAACCGGATTAGATACCCGAGTAGTCCTGGCAGTAAACGCTGTATGCAAGGTGTTGCGAATTCTTGTGTTTTCGCAGTATCGAAGGGAAGCCGTTAAGCATACCGCCTGGGAAGTACGGTCGCAAGACTG
ASV_242	Bacteria	Pseudomonadota	Gammaproteobacteria	Enterobacterales	Alteromonadaceae	Glaciecola	0	0	0	0	0.00561251	0	0	0	0	0	0.00170908	0	0	0	0	0	0	0	0	0	0	0	0	TACGGAGGGTGCAAGCGTTAATCGGAATTACTGGGCGTAAAGCGCACGCAGGCGGTCTGTTAAGCTAGATGTGAAAGCCCCGCGCTCAACGTGGGATGGTCATTTAGAACTGGCAGACTAGAGTTTTGGAGAGGAGAGTGGAATTCCAGGTGTAGCGGTGAAATGCGTAGATATCTGGAGGAACATCAGTGGCGAAGGCGACTCTCTGGTCAATAACTGACGCTCATGTGCGAAAGTGTGGGTAGCGAACGGGATTAGATACCCCGGTAGTCCACACCGTAAACGCTGTCTACTAACTGTTTGTGGATTTAATCCGTGAGTAGTGAAGCTAACGCGATAAGTAGACCGCCTGGGGAGTACGGCCGCAAGGTTA
ASV_243	Archaea	Nanoarchaeota	Nanoarchaeia	Pacearchaeales	NA	NA	0	0	0	0	0	0	0.00155737	0	0	0	0	0	0	0	0	0	0	0	0	0	0	0	0	GTGTCAGCAGCTCGGTAATCCCGGCGGTCCAAGTCGCATCCACAATTATTGGGTCTAAAACATTCGTAGCTTGTTATGTAAGTCTCTTGTGAAATCTCATATCTCAAGTATGGGGCGTGCAAGAGATACTGCATTACTAGAGACTGGAAGACGCAAAGAGTATGATTGAGGTAGCGGTAAAATGTGTTAATCTCAATCAGACTAACAATGGCGAAGGCACTTTGCGAGTACAGATCTGACAGTGAGGGATGAAGGCTAGGGGCGCAAAAGGGATTAGATACCCCTGTAGTCCTAGCAGTAAACGCTGCTCACTAAACATTAGCACCTCCTCGAGAGGTGTTAGTGCTGTAGCGAAGGCGAAGAGTGAGCTACCTGGGAAGTATAGTCGCAAGACCG
ASV_244	Archaea	Nanoarchaeota	Nanoarchaeia	Woesearchaeales	NA	NA	0	0	0	0.00135555	0	0	0	0	0	0	0	0	0	0	0	0	0	0	0	0	0	0	0	GTGTTAGTCGCCGCGGTAACACCGGCGCCCCAAGTGGCAATCATAATTATTGGGCCTAAAGCGTCCGTAGCCGGATTAGTAAATTCTCTGTGAAATCAGTTGGCTCAACCAATTGGCGTGCAGGGAACACTGCTAGTCTAGAGACCGGGAGAAGTGAGAGGTATTCTAGGGGGAGCGGTAAAATGTGATAATCCCTGGAAGACCACCGATGGCGAAGGCATTTCACCAGAACGGATCTGACGGTGAGGGACGAAGGCTAGGGGAGCAAAACGGATTAGATACCCGAGTAGTCCTAGCTGTAAACGCTGTATGCAAGGTGTTGCGTATTCTTGAGAATTCGCAGTATCGAAGAGAAGTCGTTAAGCATACCGCCTGGGAAGTACGGTCGCAAGACTG
ASV_245	Bacteria	Pseudomonadota	Gammaproteobacteria	Burkholderiales	Comamonadaceae	Hydrogenophaga	0	0	0	0	0.00194567	0	0	0	0	0	0.00180403	0	0	0	0	0	0	0	0	0	0	0.000875162	0.000361228	TACGTAGGGTGCGAGCGTTAATCGGAATTACTGGGCGTAAAGCGTGCGCAGGCGGTTTTGTAAGACAGTCGTGAAATCCCCGGGCTCAACCTGGGAATGGCGATTGTGACTGCAAGGCTAGAGTGCGGCAGAGGGGGATGGAATTCCGCGTGTAGCAGTGAAATGCGTAGATATGCGGAGGAACACCGATGGCGAAGGCAATCCCCTGGGCCTGCACTGACGCTCATGCACGAAAGCGTGGGGAGCAAACAGGATTAGATACCCTGGTAGTCCACGCCCTAAACGATGTCAACTGGTTGTTGGGTCTCTTCTGACTCAGTAACGAAGCTAACGCGTGAAGTTGACCGCCTGGGGAGTACGGCCGCAAGGTTG
ASV_246	Archaea	Nanoarchaeota	Nanoarchaeia	Pacearchaeales	NA	NA	0	0	0	0	0	0	0	0.00246965	0	0	0	0	0	0	0	0	0	0	0	0	0	0	0	TCCCGGCAGTCCAAATTGCAGCCATTATTATTGGGTCTAAAACATCCGTAGCTTGTCTATTAAGTTTCTTGTGAAATTCTACGTCTCAAGCGTGGAGCTTGCAAGAAATACTGGTAGACTCGGGATCGGTAGATGTAAGGAGTACATTCGAGGTAGTAGTAAAATACGTTAATCTTGAATGGACTAACAATTGGCGAAGGCACCTTACAAGGACGAATCTGACAGTGAGGGATGAAGGCCAGAGGCGCAAAACGGATTAGATACCCGTGTAGTCCTGGCAGTAAACACTGCTCACTAAACATCGGTCTCTCTTCGGGAGAAATCGGTGCTGAAGCGAAGGCGAAGAGTGAGCTACCTGGGAAGTATAGTCGCAAGATCG
ASV_247	Archaea	Nanoarchaeota	Nanoarchaeia	Pacearchaeales	NA	NA	0	0	0	0	0	0	0	0	0	0	0	0	0.00169269	0	0	0	0	0	0	0	0	0	0	GTGTAGCCGTCGCGGTAATACCGGCAGTTCAAGTCGCATCCACTTTTATTGGGTCTAAAACATCCGTAGCTTGTTTATTAAGTCTTTTGTGAAATCCTACGTCTCAAGCGTAGGGCTTGCGGGAGATACTGATAAGCTAGAGATCGGTAGACGTAAGGAGTACGCCGGAGGTAGTGGTAAAATACGTTAATCTTCGGTGGACTAACAATCAGCGAAGGCACCTTACGAGAACGAATCTGACAGTGAGGGATGAAGGCCAGGGGCGCAAAACGGATTAGATACCCGTGTAGTCCTGGCAGTAAACACTGCTCACTAAACATCGGGCCCTCTTCGGGAGGATTCGGTGCTGAAGCGAAGGCGAAGAGTGAGCTACCTGGGAAGTATAGTCGCAAGATCG
ASV_249	Archaea	Nanoarchaeota	Nanoarchaeia	Pacearchaeales	NA	NA	0	0	0	0	0	0	0.00148722	0	0	0	0	0	0	0	0	0	0	0	0	0	0	0	0	GTGCCAAGCCGTCGCGGTAATACCGGCAGTTCAAGTCGCATCCACCTTTATTGGGTCTAAAACATCCGTAGCTTGTTTATTAAGTCTTTTGTGAAATCCTACGTCTCAAGCGTAGGGCTTGCGGGAGATACTGATAAGCTAGAGATCGGTAGACGTAAGGAGTACGCCGGAGGTAGTGGTAAAATACGTTAATCTTCGGTGGACTAACAATCAGCGAAGGCACCTTACGAGAACGAATCTGACAGTGAGGGATGAAGGCCAGGGGCGCAAAACGGATTAGATACCCGTGTAGTCCTGGCAGTAAACACTGCTCACTAAACATCGGGCCCTCTTCGGGAGGATTCGGTGCTGAAGCGAAGGCGAAGAGTGAGCTACCTGGGAAGTATAGTCGCAAGATCG
ASV_250	Archaea	Nanoarchaeota	Nanoarchaeia	Pacearchaeales	NA	NA	0	0	0	0	0	0	0	0.00244657	0	0	0	0	0	0	0	0	0	0	0	0	0	0	0	GTGCATCCGCCGCGGTAATACCGGCAGTTCAAGTCGCATCCACTTTTATTGGGTCTAAAACATCCGTAGCTTGTTTATTAAGTCTTTTGTGAAATCCTACGTCTCAAGCGTAGGGCTTGCGGGAGATACTGATAAGCTAGAGATCGGTAGACGTAAGGAGTACGCCGGAGGTAGTGGTAAAATACGTTAATCTTCGGTGGACTAACAATCAGCGAAGGCACCTTACGAGAACGAATCTGACAGTGAGGGATGAAGGCCAGGGGCGCAAAACGGATTAGATACCCGTGTAGTCCTGGCAGTAAACACTGCTCACTAAACATCGGGCCCTCTTCGGGAGGATTCGGTGCTGAAGCGAAGGCGAAGAGTGAGCTACCTGGGAAGTATAGTCGCAAGATCG
ASV_252	Bacteria	Pseudomonadota	Gammaproteobacteria	Pseudomonadales	OM182 clade	NA	0	0	0	0	0.00493901	0	0	0	0	0	0.00175655	0	0	0	0	0	0	0	0	0	0	0	0	TACGGAGGGTACAAACGTTAATCGGAATTACTGGGCGTAAAGCGCGCGTAGGTGGTTCGTTAAGTGGGATGTGAAAGCCCTGGGCTTAACCTAGGAATTGCATTCCAAACTGACGAACTAGAGTACGATAGAGGGGGGTAGAATTCAGAGTGTAGCGGTGAAATGCGTAGATATTCTGAGGAATACCGGTGGCGAAGGCGGCCCCCTGGATTGATACTGACACTGAGGTGCGAAAGCGTGGGGAGCAAACAGGATTAGATACCCTGGTAGTCCACGCCGTAAACGATGTCAACTAGCCGTTGGGAGGCTTGACCTTTTAGTGGCGAAGCTAACGCGATAAGTTGACCGCCTGGGGAGTACGGTCGCAAGATTA
ASV_253	Archaea	Nanoarchaeota	Nanoarchaeia	Woesearchaeales	NA	NA	0	0.00242436	0	0	0	0	0	0	0	0	0	0	0	0	0	0	0	0	0	0	0	0	0	CACCGGCGCCTCGAGTAGCAATCAGTATTATTGGGCCTGAAGCGTTCGTAGCCGGATGACCAAATCTTTTGTGAAATCGCTTGGCTTAACCAAGTGGCGTGCAGAAGACACTAGTCATCTAGGAACCGGGAGGAGTTAGAAGTATTCTGGGGGGAGCGGTAAAATGTTATAATCCTCGGAAGACTACCTATGGCGAAGGCATCTAACTAGAACGGATTCGACGGTGAGGAACGAAGGCCAGGGGAGCAAACCGGATTAGATACCCGAGTAGTCCTGGCAGTAAACGCTGTATGCAAGGTGTTGCGAATTCTTGTGTTTTCGCAGTATCGAAGGGAAGCCGTTAAGCATACCGCCTGGGAAGTACGGTCGCAAGACTG
ASV_254	Bacteria	Pseudomonadota	Alphaproteobacteria	Rhodobacterales	Paracoccaceae	Albimonas	0	0	0	0	0	0	0	0	0	0	0	0	0	0	0	0.00142325	0	0	0	0	0	0	0	TACGGAGGGGGCTAGCGTTGTTCGGAATTACTGGGCGTAAAGCGCACGTAGGCGGATCAGAAAGTTGGGGGTGAAATCCCGGGGCTCAACCCCGGAACGGCCTCCAAAACTCCTGGTCTAGAGTTCGAGAGAGGCGAGTGGAATTCCGAGTGTAGAGGTGAAATTCGTAGATATTCGGAGGAACACCAGTGGCGAAGGCGGCTCGCTGGCTCGATACTGACGCTGAGGTGCGAAAGCGTGGGGAGCAAACAGGATTAGATACCCTGGTAGTCCACGCCGTAAACGATGAGTGCTAGACGTCGGGCTGCATGCAGTTCGGTGTCGCAGCTAACGCATTAAGCACTCCGCCTGGGGAGTACGGCCGCAAGGTTA
ASV_255	Bacteria	Bacteroidota	Bacteroidia	Flavobacteriales	Flavobacteriaceae	Nonlabens	0.0019209	0	0	0	0	0	0	0	0	0	0	0.000322195	0	0	0	0	0	0	0.000390879	0.000333121	0	0	0	TACGGAGGGTGCAAGCGTTATCCGGAATCATTGGGTTTAAAGGGTCCGTAGGCGGGCTGATAAGTCAGTGGTGAAATGCAGGGGCTCAACTCCGGCACTGCCATTGATACTGTTAGTCTTGAATTATTGTGAAGTGGTTAGAATATGTAGTGTAGCGGTGAAATGCTTAGATATTACATAGAATACCGATTGCGAAGGCAGATCACTAACAATATATTGACGCTGATGGACGAAAGCGTGGGTAGCGAACAGGATTAGATACCCTGGTAGTCCACGCCGTAAACGATGGTTACTAGCTGTTCGGTACGATTAAGTACTGAGTGGCCAAGCGAAAGTGATAAGTAACCCACCTGGGGAGTACGTTCGCAAGAATG
ASV_258	Archaea	Nanoarchaeota	Nanoarchaeia	Woesearchaeales	NA	NA	0	0	0.00259841	0	0	0	0	0	0	0	0	0	0	0	0	0	0	0	0	0	0	0	0	CACCGGCGCCCCAAGTGGCAATCATAATTATTGGGCCTAAAGCGTCCGTAGCCGGATTAGTAAATTCTCTGTGAAATCAGTTGGCTCAACCAATTGGCGTGCAGGGAACACTGCTAGTCTAGAGACCGGGAGAAGTGAGAGGTATTCTAGGGGGAGCGGTAAAATGTGATAATCCCTGGAAGACCACCGATGGCGAAGGCATTTCACCAGAACGGATCTGACGGTGAGGGACGAAGGCTAGGGGAGCAAAACGGATTAGATACCCGAGTAGTCCTAGCTGTAAACGCTGTATGCAAGGTGTTGCGTATTCTTGAGAATTCGCAGTATCGAAGAGAAGTCGTTAAGCATACCGCCTGGGAAGTACGGTCGCAAGACCG
ASV_259	Archaea	Nanoarchaeota	Nanoarchaeia	Woesearchaeales	NA	NA	0	0	0	0	0	0	0	0	0	0	0	0	0	0	0	0	0	0	0	0.00299809	0	0	0	CACCAGCGCCACGAGTGGTGACCACGTTTATTGGGCCTAAAGCGTCCGTAGCCGGTTTGTGTAAGTCTTTTGTGAAATTGTTGGGCTTAACCCAACAGCGTGCAAGAGATACTGCCGGACTCGAGACCGGGAGGAGTCAGAAGTATTCCAGGGGGAGCGGTTAAATGTTATAATCCCTGGAGGACTACCTGTGGCGAAGGCGTCTGACTAGAACGGCTCTGACGGTGAGGGACGAGAGCCAGGGGAGCGAACCGGATTAGATACCCGAGTAGTCCTGGCCGTAAACGCTGTGAGCTAGGTGTTGCGTCAACTACGCGTTGGCGCAGTGTCGAAAGGAAGCTGTTAAGCTCACCGCCTGGGAAGTACGGTCGCAAGACTG
ASV_260	Bacteria	Pseudomonadota	Alphaproteobacteria	Rhodobacterales	Paracoccaceae	Yoonia	0	0	0	0.00120767	0	0	0	0	0	0	0	0	0	0	0	0	0	0	0	0	0	0	0	TACGGAGGGGGTTAGCGTTGTGCGGAATTACTGGGCGTAAAGCGCACGTAGGCGGATTGGAAAGTATGGGGTGAAATCCCAGGGCTCAACCCTGGAACGGCCTTGTAAACTCCCAGTCTAGAGTTCGAGAGAGGTGAGTGGAATTCCAAGTGTAGAGGTGAAATTCGTAGATATTTGGAGGAACACCAGTGGCGAAGGCGGCTCACTGGCTCGATACTGACGCTGAGGTGCGAAAGTGTGGGGAGCAAACAGGATTAGATACCCTGGTAGTCCACACCGTAAACGATGAATGCCAGACGTCAGGGGGCTTGCCCTTTGGTGTCACACCTAACGGATTAAGCATTCCGCCTGGGGAGTACGGTCGCAAGATTA
ASV_261	Archaea	Nanoarchaeota	Nanoarchaeia	Woesearchaeales	NA	NA	0	0.00225798	0	0	0	0	0	0	0	0	0	0	0	0	0	0	0	0	0	0	0	0	0	GTGTATCCGCCGCGGTAACACCAGCGCCACGAGTGGCCATCATGTTTATTGGGCCTAAAGCGTCCGTAGTCTGCCAGGTGCATCCTCTGTGAAATCGCAGCGCTTAACGTTGCGGCATGCGGAGGACACGACCTGGCTCGAGAGCGGGAGGCGTCGGGGGTATTCCACGGGGACCGGTAAAATGGTATAATCCGTGGAGGACCACCTGTGGCGAAGGCGCCCGACGAGAACGCATCTGACGATGAGGGACGAAAGCCAGGGGAGCAAACCGGATTAGATACCCGAGTAGTCCTGGCCGTAAACGCTGTCAACTAGGTGTTGCACCGACTAGAGTCGGTGCAGTATCGGAGCGAAGGTATTAAGTTGACCGCCTGGGAAGTACGGTCGCAAGACTG
ASV_263	Bacteria	Bacteroidota	Bacteroidia	Cytophagales	Cyclobacteriaceae	Algoriphagus	0	0	0	0	0	0	0	0	0	0	0	0	0	0	0.00167451	0	0	0	0	0	0	0	0	TACGGAGGGTGCAAGCGTTGTCCGGATTTATTGGGTTTAAAGGGTGCGTAGGCGGCTGATTAAGTCAGTGGTGAAAGTTTTGGGCTCAACCCAGAAATTGCCATTGATACTGGTCGGCTTGAGTATTGGAGGGGTACACGAAATTGATGGTGTAGCGGTGAAATGCATAGATACCATCAGGAACACCGATAGCGAAGGCATTGTACTGGCCAATAACTGACGCTGATGCACGAAAGCATGGGTAGCGAACAGGATTAGATACCCTGGTAGTCCATGCCGTAAACGATGATTACTCGCTGTTATGCTCTAGTAGTGTAGCGGCCAAGCGAAAGCGTTAAGTAATCCACCTGGGGAGTACGCTCGCAAGAGTG
ASV_264	Archaea	Nanoarchaeota	Nanoarchaeia	Woesearchaeales	NA	NA	0	0	0	0	0	0	0	0	0	0	0	0	0	0	0	0	0	0	0	0	0	0	0.0022637	GGTCGCCGCCGCGGTAACACCGGCGCCCCAAGTGGCAATCATAATTATTGGGCCTAAAGCGTCCGTAGCCGGATTAGTAAATTCTCTGTGAAATCAGTTGGCTCAACCAATTGGCGTGCAGGGAACACTGCTAGTCTAGAGACCGGGAGAAGTGAGAGGTATTCTAGGGGGAGCGGTAAAATGTGATAATCCCTGGAAGACCACCGATGGCGAAGGCATTTCACCAGAACGGATCTGACGGTGAGGGACGAAGGCTAGGGGAGCAAAACGGATTAGATACCCGAGTAGTCCTAGCTGTAAACGCTGTATGCAAGGTGTTGCGTATTCTTGAGAATTCGCAGTATCGAAGAGAAGTCGTTAAGCATACCGCCTGGGAAGTACGGTCGCAAGACTG
ASV_265	Bacteria	Pseudomonadota	Gammaproteobacteria	Pseudomonadales	Marinobacteraceae	Marinobacter	0	0	0	0	0.00246951	0	0	0	0	0	0.00123433	0	0	0	0	0	0	0.00010117	0	0	0.000531057	0	0	TACGGAGGGTGCAAGCGTTAATCGGAATTACTGGGCGTAAAGCGCGCGTAGGTGGTTATGTAAGCGAGATGTGAAAGCCCCGGGCTCAACCTGGGAACGGCACTTCGAACTGCATGGCTAGAGTGTGGTAGAGGGTAGTGGAATTTCCTGTGTAGCGGTGAAATGCGTAGATATAGGAAGGAACACCAGTGGCGAAGGCGGCTACCTGGACCAACACTGACACTGAGGTGCGAAAGCGTGGGGAGCAAACAGGATTAGATACCCTGGTAGTCCACGCCGTAAACGATGTCAACTAGCCGTTGGGGATCTTGAATCCTTAGTGGCGCAGCTAACGCACTAAGTTGACCGCCTGGGGAGTACGGCCGCAAGGTTA
ASV_266	Archaea	Nanoarchaeota	Nanoarchaeia	Pacearchaeales	NA	NA	0	0	0	0	0	0	0	0	0	0	0	0	0.00142376	0	0	0	0	0	0	0	0	0	0	TCCCAGCAGTCCAAATTGCAGCCTGTATTATTGGGTCTAAAACATCCGTAGCTCGTCTATTAAGTTTCTTGTGAAATTCTATGTCTCAAGCATAGAGCTTGCAAGAAATACTGGTAGACTCGGGATCGGTAGATGTAAGGAGTATATCTAAGGTAGTGGTAAAATACGTTAATCTTAGATAGACTAACAATTGGCGAAGGCACCTTACAAGGACGAATCTGACAGTGAGGGATGAAGGCTAGGGGCGCAAAACGGATTAGATACCCGTGTAGTCCTAGCAGTAAACACTGCTTACTAAACATCGGTCCCCCTTCGGGAGAAATCGGTGCTGAAGCGAAGGCGTAGAGTAAGCTACCTGGGAAGTATAGTCGCAAGATCG
ASV_267	Archaea	Nanoarchaeota	Nanoarchaeia	Woesearchaeales	NA	NA	0	0	0	0	0	0	0	0	0	0	0	0	0.00140794	0	0	0	0	0	0	0	0	0	0	CACCAGCGCCACGAGTGGCCACCACGATTATTGGGCCTAAAGCGTTCGTAGTCGGTTAAGTGCATCCTCTGTGAAATCGCAGCGCCTAACGTTGCGGCATGCGGAGGACACGACTTAACTTGAGACCGGGAGGCGTCGAGGGTATTCCAAGGGGACCGGTAAAATGGTATAATCCTTGGAGGACCACCTGTGGCGAAGGCGCTCGACGAGAACGGATCTGACGATGAGGAACGAAAGCCAGGGGAGCAAACCGGATTAGATACCCGAGTAGTCCTGGCCGTAAACGCTGTCAGCTAGGTGTTGCAATGACTGGAGTCATTGCAGTATCGGAGCGAAGGTATTAAGCTGACCGCCTGGGAAGTACGGTCGCAAGACTG
ASV_268	Bacteria	Verrucomicrobiota	Verrucomicrobiia	Verrucomicrobiales	Rubritaleaceae	Rubritalea	0	0	0	0	0.00344234	0	0	0	0	0	0.00113938	0	0	0	0	0	0	0	0	0	0	0	0.000433474	TACGAAGGTCCCGAGCGTTATTCGGAATCACTGGGCGTAAAGGGAGCGTAGGCGGCGCGGTAAGTCAGATGTGAAATCTCAGAGCTCAACTCTGAAACTGCATTCGATACTGCCGTGCTAGAGTAATGGAGAGGTAACTGGAATTCTTGGTGTAGCAGTGAAATGCGTAGATATCAAGAGGAAGACCAATGGCGAAAGCAGGTTACTGGACATTCACTGACGCTGAGGCTCGAAGGCTAGGGTAGCGAAAGGGATTAGATACCCCTGTAGTCCTAGCAGTAAACGATGTGCGCTTGGTGTGGGAGGGTTCGACCCCTTCCGTGCCGGAGCTAACGCGTTAAGCGCACCGCCTGGGGAGTACGGTCGCAAGACTA
ASV_271	Bacteria	Bacteroidota	Bacteroidia	Sphingobacteriales	Sphingobacteriaceae	Pedobacter	0	0	0	0	0	0	0	0	0	0.00853398	0	0	0	0	0	0	0	0	0	0	0	0	0	TACGGAGGATCCGAGCGTTATCCGGATTTATTGGGTTTAAAGGGAGCGTAGGCGGCCCGTTAAGTCAGGGGTGAAAGACGGTGGCTCAACCATCGCAGTGCCTTTGATACTGACGGGCTTGAATATAGTTGAGGTGGGCGGAATGTGACAAGTAGCGGTGAAATGCATAGATATGTCACAGAACACCGATTGCGAAGGCAGCTCACTAAGCTATGATTGACGCTGAGGCTCGAAAGCGTGGGGATCAAACAGGATTAGATACCCTGGTAGTCCACGCCCTAAACGATGATAACTCGATGTTGGCGATATACAGCCAGCGTCCAAGCGAAAGCGTTAAGTTATCCACCTGGGGAGTACGCCCGCAAGGGTG
ASV_273	Archaea	Nanoarchaeota	Nanoarchaeia	Pacearchaeales	NA	NA	0	0	0	0	0	0	0	0	0	0	0	0	0	0	0	0	0	0	0	0	0.00157421	0	0	TCCCGACAGTCCAAGTCGCAACCAACATTATCGGGTCTAAAACATCCGTAGCTTGCTTGATAAGTCTCTTGTGAAATCCTATGTCTCAAATGTAGGACGCGCAGGGGGTACTATTGAGCTAGAGACCGGTAGGTGTAAGAAGTACATTCAAGGTAGTAGTAAAATACGTTAATCTTAAATGGACTCACAATTAGCGAAGGCATCTTACAAGGACGGATCTGACAGTGAGGGATGAAGGCCAAGGGCGCAAAAGGGATTAGATACCCCTGTAGTCTTGGCAGTAAACACTGCTCACTAAACATTGGGGCCTCTTCGGGAGGTTTCAGTGCTGAAGCGAAGGCGAAGAGTGAGCTACCTGGGAAGTATAGTCGCAAGATCG
ASV_274	Bacteria	Pseudomonadota	Gammaproteobacteria	Enterobacterales	Alteromonadaceae	Glaciecola	0	0	0	0	0.00606151	0	0	0	0	0	0	0	0	0	0	0	0	0	0	0	0	0	0	TACGGAGGGTGCAAGCGTTAATCGGAATTACTGGGCGTAAAGCGCACGCAGGCGGTTTGTTAAGCTAGATGTGAAAGCCCCGCGCTCAACGTGGGATGGTCATTTAGAACTGGCAGACTAGAGTTTTGGAGAGGGGAGTGGAATTCCAGGTGTAGCGGTGAAATGCGTAGATATCTGGAGGAACATCAGTGGCGAAGGCGACTCTCTGGCCAAAAACTGACGCTCATGTGCGAAAGTGTGGGTAGCGAACAGGATTAGATACCCTGGTAGTCCACACCGTAAACGCTGTCTACTAGCTGTTTGTGGATTTAATCCGTGAGTAGCGAAGCTAACGCGATAAGTAGACCGCCTGGGGAGTACGGCCGCAAGGTTA
ASV_275	Archaea	Nanoarchaeota	Nanoarchaeia	Woesearchaeales	NA	NA	0	0	0	0.000961207	0	0	0	0	0	0	0	0	0	0	0	0	0	0	0	0	0	0	0	GTTTCCAGCAGCCGCGGTAACACCAGCGCCACGAGTGGCAATCGCATATTGGGCCTAAAGCGTCCGTGGTTGGTTTGATAAATTTTTCGTGAAACTGTGCAGCTTAACTGTACAACGTGCGGGAAACACTGTCTTACTTGGAACCGGGAAGGGTCAGAAGTATTTTCGAGGGAGCGGTAAAATGTGATAATCTCGAAAGGACTACCTATGGCGAAGGCATCTGACTAGAACGGATTCGACAATGAGGGACGAAGGCTAGGGGAGCAAACGGGATTAGATACCCCAGTAGTCCTAGCAGTAAACTCTGTGAACTAGGTGTTGCGCGACTATTAGGGTCGTGCAGTATCGTAGCGAAGGCGTTAAGTTCACCGCCTGGGAAGTACGGTCGCAAGACTG
ASV_276	Bacteria	Chloroflexota	KD4-96	NA	NA	NA	0	0	0	0	0	0	0	0	0.00198703	0	0	0	0	0	0	0	0	0	0	0	0	0	0	TACGTAGGTGGCGAGCGTTGTCCGGATTTACTGGGCGTAGAGAGCGCGCAGGCGGCCCGATCAGTCGAATGTGAAAGCCCCCGGCTCAACTGGGGAGGGTCATTCGATACTGTCGGGCTCGAAGGTAGGAGAGGGAAGCGGAATTCCCGGTGTAGTGGTGAAATGCGTAGATATCGGGAGGAACACCAGTGGCGAAGGCGGCTTTCTGGCCTATTCTTGACGCTGAGGCGCGAAAGCTAGGGGAGCGAACGGGATTAGATACCCCGGTAGTCCTAGCTGTAAACGATGGACACTAGGTGTTGGTGGTATCAACCCCGCCAGTGCCGTAGCTAACGCATTAAGTGTCCCGCCTGGGGAGTACGGCCGCAAGGCTA
ASV_278	Bacteria	Pseudomonadota	Gammaproteobacteria	Gammaproteobacteria Incertae Sedis	Unknown Family	Candidatus Berkiella	0	0	0	0	0	0	0	0	0	0	0	0	0	0	0.00132198	0	0	0	0	0	0	0	0	TACAGAGGGTGCGAGCGTTAATCGGAATTACTGGGCGTAAAGGGTGCGTAGGTGGTTCAATAAGTCAGATGTGAAATCCCCGGGCTCAACCTGGGCACTGCATTTGAAACTGTTGGACTAGAGTATGGTAGAGGGAAGTGGAATTTCCGGTGTAGCGGTGAAATGCGTAGATATCGGAAGGAACATCAGTGGCGAAGGCGGCTTCCTGGACCAAAACTGACACTGAGGCACGAAAGCGTGGGGAGCAAACAGGATTAGATACCCTGGTAGTCCACGCCCTAAACGATGAGAACTAGATGTTAGGAGGCTTGTCCTCTTAGTGTTGCAGCTAACGCGTTAAGTTCTCCGCCTGGGGAGTACGGCCGCAAGGTTA
ASV_279	Archaea	Nanoarchaeota	Nanoarchaeia	Pacearchaeales	NA	NA	0	0	0	0	0	0	0	0	0	0	0	0	0	0	0	0	0	0	0	0	0.00142248	0	0	GTGCAGCCGCCGCTGTAACACCAGCAGTTCAAGTTGCATCCCTTTTTATTGGGTCTAAAACATCCGTAGCTTGCCGTTTAAGTCTCTTGTGAAATCCCACGTCTCAAGCGTAGGGCTTGCGGGAGATACTGAGCGGCTAGAGATCGGTAGACGTAAGGAGTACGCCGGAGGTAGTGGTAAAATACGTTAATCTTCGGTGGACTAACAATGAGCGAAGGCACCTTACGAGGACGAATCTGACAGTGAGGGATGAAGGCCAGGGGCGCAAAACGGATTAGATACCCGTGTAGTCCTGGCAGTAAACACTGCTCACTAAACATTGGGCCCTCTTCGGGAGGATTCAGTGCTGAAGCGAAGGCGAAGAGTGAGCTACCTGGGAAGTATAGTCGCAAGATCG
ASV_280	Bacteria	Verrucomicrobiota	Kiritimatiellia	WCHB1-41	NA	NA	0	0	0	0	0.00456484	0	0	0	0	0	0.000569692	0	0	0	0	0	0	0	0	0	0	0	0	TACAGAGGTGGCGAGCGTTGTTCGGATTTACTGGGCGTAAAGGGTGTGTAGGTGGTCACGTATGTCGGATGTGAAATTCTGGGGCCTAACCCCAGCGCTGCATTCGAAACTGCGTGTCTAGAGTACAGGAGAGGTAAGCGGAATTCTTGGTGTAGCGGTGAAATGCGTTGATATCAAGAAGAACACCGGATGCGAAGGCGGCTTACTGGAATGTTACTGACACTGAAACACGAAAGCTAGGGGAGCAAACAGGTTTAGATACCCTGGTAGTCCTAGCTGTAAACGGTGTGCACTCGGTGTTGGCGGAATTGTCCCCGCCAGTGCCTAAGCTAACGCGTTAAGTGCACCGCCTGGGGAGTACGGTCGCAAGATTA
ASV_281	Archaea	Nanoarchaeota	Nanoarchaeia	Pacearchaeales	NA	NA	0	0	0	0	0	0	0	0	0	0	0	0	0.00115483	0	0	0	0	0	0	0	0	0	0	TCCCAGCAGTCCAAATTGCAGCCTGTATTATTGGGTCTAAAACATCCGTAGCTCGTCTATTAAGTTTCTTGTGAAATTCTATGTCTCAAGCATAGAGCTTGCAAGAAATACTGGTAGACTCGGGATCGGTAGATGTAAGGAGTATATCTAAGGTAGTGGTAAAATACGTTAATCTTAGATAGACTAACAATTGGCGAAGGCACCTTACAAGGACGAATCTGACAGTGAGGGATGAAGGCTAGGGGCGCAAAACGGATTAGATACCCGTGTAGTCCTAGCAGTAAACGCTGCTTACTAAACATCGGTCCCTCTTCGGGAGAAATCGGTGCTGAAGCGAAGGCGTAGAGTAAGCTACCTGGGAAGTATAGTCGCAAGATCG
ASV_282	Bacteria	Pseudomonadota	Alphaproteobacteria	Rhodobacterales	Paracoccaceae	Yoonia	0	0	0	0	0	0	0	0	0	0	0	0	0	0	0	0	0	0	0	0	0	0	0.00175798	TACGGAGGGGGTTAGCGTTGTTCGGAATTACTGGGCGTAAAGCGCACGTAGGCGGATTGGAAAGTATGGGGTGAAATCCCAGGGCTCAACCCTGGAACGGCCTTGTAAACTCCCAGTCTAGAGTTCGAGAGAGGTGAGTGGAATTCCAAGTGTAGAGGTGAAATTCGTAGATATTTGGAGGAACACCAGTGGCGAAGGCGGCTCACTGGCTCGATACTGACGCTGAGGTGCGAAAGTGTGGGGAGCAAACAGGATTAGATACCCTGGTAGTCCACACCGTAAACGATGAATGCCAGACGTCAGGGGGCTTGCCCTTTGGTGTTACACCTAACGGATTAAGCATTCCGCCTGGGGAGTACGGTCGCAAGATTA
ASV_285	Bacteria	Patescibacteria	Gracilibacteria	JGI 0000069-P22	NA	NA	0	0	0	0	0.00493901	0	0	0	0	0	0.000189897	0	0	0	0	0	0	0	0	0	0	0	0	TACGTAAGTCCCAAGCGTTACCCGGAATTATTGGGTGTAAAGGGTTCGTAGGTGGATTTTTAAGTCAGGTATGAAAGACCGGAGCTCAACTCCGTGTTTGTGCTTGAAACTGAAAGTCTAGAATCAGGGAGAGGTAAGCGGAATTCTAAGTGTAGGGGTGCAATCCGTAGATACTTAGAAGAACACCAAAAGCGAAGGCAGCTTACTGGAACTGTATTGACACTGAGGAACGAAAGCGTGGGGAGCGAAGAGGATTAGATACCCTCGTAGTCCACGCCCTAAACGATGATAACTAAGTGTTGCACGTAGGTGCAGTGCTGAAGCTAACGCGATAAGTTATCCACCTGAGGAGTACGGTCGCAAGATTA
ASV_287	Bacteria	Bacteroidota	Bacteroidia	Flavobacteriales	Cryomorphaceae	Owenweeksia	0	0	0	0	0.00276884	0	0	0	0	0	0.00151918	0	0	0	0	0	0	0	0	0	0	0	0	TACGGAGGGTGCAAGCGTTATCCGGATTTATTGGGTTTAAAGGGTCCGCAGGCGGGGTATTAAGTCAGTGGTGAAAGCCGGCAGCTCAACTGTCGAATTGCCATTGATACTGGTACTCTTGAGTGTAGTTGAAGTAGGCGGAATAAGTCATGTAGCGGTGAAATGCATAGATATGACTTAGAACACCGATTGCGAAGGCAGCTTACTAAGCTATAACTGACGCTGAGGGACGAAAGCGTGGGGAGCGAACAGGATTAGATACCCTGGTAGTCCACGCCGTAAACGATGATCACTCGCTGTTGGCGATATACAGTCAGCGGCCAAGCGAAAGCATTAAGTGATCCACCTGGGGAGTACGCTCGCAAGAGTG
ASV_288	Bacteria	Bacteroidota	Bacteroidia	Flavobacteriales	Crocinitomicaceae	Brumimicrobium	0	0	0	0	0.00501384	0	0	0	0	0	0	0	0	0	0	0	0	0	0	0	0	0	0	TACGGAGGGTCCAAGCGTTATCCGGAATCATTGGGTTTAAAGGGTCCGCAGGCGGGCTATTAAGTCAGTGGTGAAATCTCTTAGCTTAACTAAGAAATTGCCATTGAAACTACTAGTCTTGAATTCGGTCGAAGTGGGCGGAATGTGTCATGTAGCGGTGAAATGCATAGATATGACACAGAACACCGATAGCGAAGGCAGCTCACTAGGCCTGAATTGACGCTCAGGGACGAAAGCGTGGGGAGCGAACAGGATTAGATACCCTGGTAGTCCACGCCGTAAACGATCATTACTCGATATCAGCGATATACAGTTGGTGTCTAAGCGAAAGTGATAAGTAATGCACCTGGGGAGTACGATCGCAAGGTTG
ASV_290	Bacteria	Pseudomonadota	Alphaproteobacteria	Rhodobacterales	Paracoccaceae	Yoonia	0	0	0	0	0	0	0	0	0.00167329	0	0	0	0	0	0	0	0	0	0	0	0	0	0	GTGTAAGCCGACGCGGTAATACGGAGGGGGTTAGCGTTGTTCGGAATTACTGGGCGTAAAGCGCACGTAGGCGGATTGGAAAGTATGGGGTGAAATCCCAGGGCTCAACCCTGGAACGGCCTTGTAAACTCCCAGTCTAGAGTTCGAGAGAGGTGAGTGGAATTCCAAGTGTAGAGGTGAAATTCGTAGATATTTGGAGGAACACCAGTGGCGAAGGCGGCTCACTGGCTCGATACTGACGCTGAGGTGCGAAAGTGTGGGGAGCAAACAGGATTAGATACCCTGGTAGTCCACACCGTAAACGATGAATGCCAGACGTCAGGGGGCTTGCCCTTTGGTGTCACACCTAACGGATTAAGCATTCCGCCTGGGGAGTACGGTCGCAAGATTA
ASV_291	Bacteria	Patescibacteria	Microgenomatia	Candidatus Roizmanbacteria	NA	NA	0	0	0	0	0	0	0	0.00145409	0	0	0	0	0	0	0	0	0	0	0	0	0	0	0	TACGTGGGTCACAAGCGTTATCCGGTGTAACTGGGCGTAAAGAGTATGTAGGTGGTTTTTTAAGTTACTTTTCAAAGCTTCCCGCTCAACGGGAAAAAGGGAAGTAATACCGGGAGACTTTGAATTTTCTTTAGGGAAATCGGAATTAATGGAGTAGTAGTGAAATGCGTTGATACCATTAAGAACACCAGTGGAGAAGTCGGATTTCTGAAAGATAATTGACACTGAGATACGAAAGCTAGGGGAGCGAACCGGATTAGAGACCCGGGTAGTCCTAGCCCTAAACAATGTTTGCTGGCTGCACTGACCTCGATTTATCTAGGTTGGTGTGGCGAAGTTAACACGTTAAGCAAACCGCCTGGGAAGTATAGTCGCAAGACCG
ASV_296	Bacteria	Bacteroidota	Bacteroidia	Flavobacteriales	Crocinitomicaceae	Fluviicola	0	0	0	0	0	0	0	0	0	0	0	0	0	0	8.81321e-05	0	0	0	0.000364821	0.000211986	0	0.000931624	0	TACGGAGGGTGCAAGCGTTATCCGGAATCATTGGGTTTAAAGGGTCCGCAGGCGGACATATAAGTCAGTGGTGAAATCCCATCGCTTAACGATGGAACTGCCATTGATACTGTATGTCTTGAATTCGGTCGAAGTGGGCGGAATATGTCATGTAGCGGTGAAATGCTTAGATATGACATAGAACACCGATAGCGAAGGCAGCTCACTAGGCCTGGATTGACGCTCAGGGACGAAAGCGTGGGGAGCAAACAGGATTAGATACCCTGGTAGTCCACGCCGTAAACTATGATTACTCGTTCTCGGCGATACACAGTCGGGGACCAAGCGAAAGTGATAAGTAATCCACCTGGGGAGTACGATCGCAAGGTTG
ASV_297	Bacteria	Verrucomicrobiota	Verrucomicrobiia	Chthoniobacterales	Xiphinematobacteraceae	Candidatus Xiphinematobacter	0	0	0	0	0.00261917	0	0	0	0	0	0.00104444	0	0	0	0	0	0	0	0	0	0	0	0	TACAGAGGCCCCAAGCGTTGTTCGGATTCATTGGGCGTAAAGGGTGCGTAGGCGGCATGGTAAGTTGAAGGTGAAATCTCGGGGCTCAACCCCGAAACTGCCTTCAATACTGCTGTGCTTGAGGATTGTAGAGGAGAGTGGAATTCACGGTGTAGCAGTGAAATGCGTAGATATCGTGAGGAAGACCAGTGGCGAAGGCGACTCTCTGGGCAATTCCTGACGCTGAGGCACGAAGGCTAGGGGAGCAAACGGGATTAGATACCCCGGTAGTCCTAGCAGTAAACGGTGCACGTTTGGTGTGGGAGGATTCGACCCCTTCCGTGCCGGAGCTAACGCGTTAAACGTGCCGCCTGGGAAGTACGGTCGCAAGATTA
ASV_298	Bacteria	Campylobacterota	Campylobacteria	Campylobacterales	Sulfurimonadaceae	Sulfurimonas	0	0	0	0	0.00291851	0	0	0	0	0	0.000664641	0	0	0	0	0	0	0	0	0	0	5.64621e-05	0	TACGGAGGGTGCAAGCGTTATTCGGAATCACTGGGCGTAAAGGACGCGTAGGCGGGAAGCCAAGTCTGATGTGAAATCCTATGGCTCAACCATAGAACTGCATTGGAAACTGGTTACCTAGAGTATGGGAGGGGGAGATGGAATTAGTGGTGTAGGGGTAAAATCCGTAGATATCACTAGGAATACCGAAAGCGAAGGCGATCTCCTGGAACAATACTGACGCTAAGGCGTGAAAGCGTGGGGAGCAAACGGGATTAGATACCCCGGTAGTCCACGCCCTAAACGATGTTCACTAGTCGTCGGGATGCTAGTCATCTCGGTGATGCACTTAACAGATTAAGTGAACCGCCTGGGGAGTACGGTCGCAAGATTA
ASV_299	Bacteria	Pseudomonadota	Alphaproteobacteria	Rhodobacterales	Paracoccaceae	Yoonia	0	0	0	0	0	0	0	0	0.00143798	0	0	0	0	0	0	0	0	0	0	0	0	0	0	GTGTAAGCCGACGCGGTAATACGGAGGGGGTTAGCGTTGTTCGGAATTACTGGGCGTAAAGCGCACGTAGGCGGATTGGAAAGTATGGGGTGAAATCCCAGGGCTCAACCCTGGAACGGCCTTGTAAACTCCCAGTCTAGAGTTCGAGAGAGGTGAGTGGAATTCCAAGTGTAGAGGTGAAATTCGTAGATATTTGGAGGAACACCAGTGGCGAAGGCGGCTCACTGGCTCGATACTGACGCTGAGGTGCGAAAGTGTGGGGAGCAAACAGGATTAGATACCCTGGTAGTCCACACCGTAAACGATGAATGCCAGACGTCGGGGGGCTTGCCCTTCGGTGTCACACCTAACGGATTAAGCATTCCGCCTGGGGAGTACGGTCGCAAGATTA
ASV_300	Bacteria	Pseudomonadota	Gammaproteobacteria	Burkholderiales	Comamonadaceae	Polaromonas	0.000762712	0	0	0	0	0	0	0	0	0	0.000949487	0	0	0	0	0	0	0	0	0.000181703	0	0	0	TACGTAGGGTGCGAGCGTTAATCGGAATTACTGGGCGTAAAGCGTGCGCAGGCGGTTATATAAGACAGTTGTGAAATCCCCGGGCTCAACCTGGGAATTGCATCTGTGACTGTATAGCTAGAGTACGGTAGAGGGGGATGGAATTCCGCGTGTAGCAGTGAAATGCGTAGATATGCGGAGGAACACCGATGGCGAAGGCAATCCCCTGGACCTGTACTGACGCTCATGCACGAAAGCGTGGGGAGCAAACAGGATTAGATACCCTGGTAGTCCACGCCCTAAACGATGTCAACTGGTTGTTGGGTGCATTAGTACTCAGTAACGAAGCTAACGCGTGAAGTTGACCGCCTGGGGAGTACGGCCGCAAGGTTG
ASV_302	Archaea	Nanoarchaeota	Nanoarchaeia	Woesearchaeales	NA	NA	0	0	0	0	0	0	0	0	0	0	0	0	0.000806796	0	0	0	0	0	0	0	0	0	0	CACCAGCGCCACGAGTGGCTATCGCGATTATTGGGCCTAAAGCGTCCGTAGTCGGTTCTGTACATCCTCTGTGAAATCGCAGCGCTCAACGTTGCGGCATGCGGAGGACACGGCAGAACTTGAGACCGGGAGGCGTGTAGGGTATTCCACGGGGACCGGTAAAATGGTATAATCCGTGGAGGACCACCTGTGGCGAAGGCGCTACACGAGAACGGATCTGACGATGAGGGACGAAAGCCAGGGGAGCAAACCGGATTAGATACCCGAGTAGTCCTGGCCGTAAACGCTGTCTGCTAGGTGTTGCACCGACTTGAGTCGTTGCAGTATCGGAGCGAAGGTATTAAGTTGACCGCCTGGGAAGTACGGTCGCAAGACTG
ASV_304	Bacteria	Bacteroidota	Bacteroidia	Flavobacteriales	Flavobacteriaceae	Flavobacterium	0	0	0	0	0	0	0	0	0	0	0.000522218	0	0	0	0	0	0	0	0.00101629	0	0	0	0	TACGGAGGATCCAAGCGTTATCCGGAATCATTGGGTTTAAAGGGTCCGTAGGCGGTTTAGTAAGTCAGTGGTGAAAGCCCATCGCTCAACGGTGGAACGGCCATTGATACTGCTAGACTTGAATTATTAGGAAGTAACTAGAATATGTAGTGTAGCGGTGAAATGCTTAGAGATTACATGGAATACCAATTGCGAAGGCAGGTTACTACTAATATATTGACGCTGATGGACGAAAGCGTGGGTAGCGAACAGGATTAGATACCCTGGTAGTCCACGCCGTAAACGATGGATACTAGCTGTTGGGAGCAATTTCAGTGGCTAAGCGAAAGTGATAAGTATCCCACCTGGGGAGTACGTTCGCAAGAATG
ASV_305	Archaea	Nanoarchaeota	Nanoarchaeia	Pacearchaeales	NA	NA	0	0	0	0.000603835	0	0	0	0	0	0	0	0	0	0	0	0	0	0	0	0	0	0	0	GTGTCAGCTCCGCGGTAATACCAGCAGTTCAAGTTGCATCCCTTTTTATTGGGTCTAAAACATCCGTAGCTTGCCGTTTAAGTCTCTTGTGAAATCCCACGTCTCAAGCGTGGGGCTTGCGGGAGATACTGAGCGGCTAGAGATCGGTAGACGTAAGGAGTACGCCGGAGGTAGTGGTAAAATACGTTAATCTTCGGTGGACTAACAATGAGCGAAGGCACCTTACGAGGACGAATCTGACAGTGAGGGATGAAGGCCAGGGGCGCAAAACGGATTAGATACCCGTGTAGTCCTGGCAGTAAACACTGCTCACTAAACATTGGGCCCTCTTCGGGAGGATTCAGTGCTGAAGCGAAGGCGAAGAGTGAGCTACCTGGGAAGTATAGTCGCAAGATCG
ASV_308	Archaea	Nanoarchaeota	Nanoarchaeia	Woesearchaeales	NA	NA	0	0	0	0	0	0	0	0	0	0	0	0	0	0	0	0	0	0	0	0	0	0	0.00118001	CACCAGCGCCACAAGTGGCAATCGCATATTGGGCCTAAAGCGTCCGTAGTTGGTTTGGTAAATCTTTTGTGAAATTGAACGGCTTAACCGTTCAGCGCGCAGAAGAGACTGCCTTACTTGGTACCGGGAGGAGTGAGAGGTATTCTGGGGGGAGCGGTAAAATGTGATAATCCTCGGAGGACCACCTGTGGCGAAGGCGTCTCACTAGAACGGATACGACAATGAGGGACGAAGGCTAGGGGAGCAAACCGGATTAGATACCCGAGTAGTCCTAGCAGTAAACTCTGTGTGCTAGGTGTTGTGCGGTCTATATGGCTGTGCAGTATCGAAGCGAAGGCGATAAGCACACCGCCTGGGAAGTACGGTCGCAAGACTG
ASV_309	Bacteria	Bdellovibrionota	Bdellovibrionia	Bdellovibrionales	Pseudobdellovibrionaceae	NA	0	0	0	0	0.001796	0	0	0	0	0	0.00113938	0	0	0	0	0	0	0	0	0	0	0	0	TACAGAGGCCCCGAGCGTTGTTCGGAATTATTGGGCGTAAAGCGGGTGTAGGTGGCTTAGTAAGTCAGATGTGAAAGCCCTGGGCTTAACCCAGGAAGTGCGTCTGATACTGCTAAGCTAGAGTACGGTAGAGGGAATTGGAATTCCAGGTGTAGGGGTGAAATCCGTAGATATCTGGAGGAATACCAATGGCGAAGGCAGATTCCTGGTCCGTAACTGACACTCAGACCCGAAAGCGTGGGTAGCAAACAGGATTAGATACCCTGGTAGTCCACGCCGTAAACGATGGATGCTTGTCGTTGGAAGATTCAAACTTTCAGTGACGGAGCTAACGCGTTAAGCATCCCGCCTGGGGAGTACGGTCGCAAGATTA
ASV_310	Archaea	Nanoarchaeota	Nanoarchaeia	Woesearchaeales	NA	NA	0	0	0	0	0	0	0	0	0	0	0	0	0	0	0	0	0	0	0	0	0.000910384	0	0	GTGTCAGCTCCGCGGTAACACCGGCGCCCCAAGTGGCAATCATAATTATTGGGCCTAAAGCGTCCGTAGCCGGATTAGTAAATTCTCTGTGAAATCAGTTGGCTCAACCAATTGGCGTGCAGGGAACACTGCTAGTCTAGAGACCGGGAGAAGTGAGAGGTATTCTAGGGGGAGCGGTAAAATGTGATAATCCCTGGAAGACCACCGATGGCGAAGGCATTTCACCAGAACGGATCTGACGGTGAGGGACGAAGGCTAGGGGAGCAAAACGGATTAGATACCCGAGTAGTCCTAGCTGTAAACGCTGTATGCAAGGTGTTGCGTATTCTTGAGAATTCGCAGTATCGAAGAGAAGTCGTTAAGCATACCGCCTGGGAAGTACGGTCGCAAGACTG
ASV_311	Bacteria	Bacteroidota	Bacteroidia	Flavobacteriales	Crocinitomicaceae	NA	0	0	0	0	0.00351717	0	0	0	0	0	0	0	0	0	0	0	0	0	0	0	0	0	0	TACGGAGGGTCCAAGCGTTATCCGGAATCATTGGGTTTAAAGGGTCCGCAGGCGGATTGATAAGTCAGTGGTGAAATCTCGGGGCTCAACCTCGAAACTGCCATTGATACTGTTAGTCTTGAATTCGGTCGAAGTAGGCGGAATGTGTCATGTAGCGGTGAAATGCATAGATATGACACAGAACACCGATAGCGAAGGCAGCTTACTAGACCTGGATTGACGCTCATGGACGAAAGCGTGGGGAGCGAACAGGATTAGATACCCTGGTAGTCCACGCCGTAAACTATCATTACTCGATATTGGCGATATACTGTCAGTGTCTAAGCGAAAGTGATAAGTAATGCACCTGGGGAGTACGATCGCAAGGTTG
ASV_312	Bacteria	Patescibacteria	Berkelbacteria	NA	NA	NA	0	0	0	0	0	0	0	0.0010848	0	0	0	0	0	0	0	0	0	0	0	0	0	0	0	TACGTAGGATGCGAGCGTTATCCGGATTTATTGGGCGTAAAGAACATGTAGGCGGTTTTGTAAGTCTGATCTTAAATCCCACGGCCCAACCGTGGAACTGGGTCGGAAACTGCATGACTTGAACACTTGCAGGGGTATGCGGAATCTACGGTGTAGGGGTAAAATCCATTGATATCGTAGAGAACACCAATGGCGAAGGCAGCATACTAGGCAGTCGTTGACGCTGAGATGTGAAAGCGTGGGTAGCGAACGGGATTAGATACCCCGGTAGTCCACGCCGTAAACTATGCAAACTAGCTATTGAGATTTTCGACCGTCGCAGTAGCGAAGCTAACGCGTTAAGTTTGCCGCCTGGGGAGTACGAACGCAAGTTTA
ASV_313	Bacteria	Patescibacteria	Saccharimonadia	Saccharimonadales	NA	NA	0	0	0	0	0	0	0	0	0	0	0	0	0	0	0.000810816	0	0	0	0	0	0	0	0	TACGTAGGACCCAAGCGTTATCCGGATTTACTGGGCGTAAAGAGTTGCGTAGGTGGTTTATTAAGTGGAGCGTGAAAGCGTGTGGCTCAACCATACAGCTGCGTTCTAAACTATTAGACTTGAGTATGAGAGGGGTAGATGGAATTTCTAGTGTAGGAGTGAAATCCGTAGATATTAGAAGGAACACCGATAGCGTAGGCAGTCTACTGGCTCATTACTGACACTAAGGCACGAAAGCGTGGGGAGCAAACGGGATTAGATACCCCGGTAGTCCACGCCGTAAACTATGGATGCTAGCTTTTACTCACATCGACCTGAGTAGAAGCGAAGTTAACGCGTTAAGCATCCCGCCTGGGGAGTACGGTCGCAAGATTA
ASV_314	Archaea	Nanoarchaeota	Nanoarchaeia	Pacearchaeales	NA	NA	0	0	0	0	0	0	0.000631366	0	0	0	0	0	0	0	0	0	0	0	0	0	0	0	0	TACCAGCAGTTCAAGTTGCATCCCTTTTTATTGGGTCTAAAACATCCGTAGCTTGCCGTTTAAGTCTCTTGTGAAATCCCACGTCTCAAGCGTGGGGCTTGCGGGAGATACTAAGCGGCTGGAGATCGGTAGACGTAAGGAGTACGCCGGAGGTAGTGGTAAAATACGTTAATCTTCGGTGGACTAACAATGAGCGAAGGCACCTTACGAGGACGAATCTGACAGTGAGGGATGAAGGCCAGGGGCGCAAAACGGATTAGATACCCGTGTAGTCCTGGCAGTAAACACTGCTCACTAAACATTGGGCCCTCTTCGGGAGGATTCAGTGCTGAAGCGAAGGCGAAGAGTGAGCTACCTGGGAAGTATAGTCGCAAGATCG
ASV_317	Bacteria	Pseudomonadota	Alphaproteobacteria	Rhodobacterales	Paracoccaceae	Yoonia	0	0	0	0	0	0	0	0	0	0	0	0	0	0	0	0	0.00123651	0	0	0	0	0	0	GTGCCAGCCGAAGCGGTAATACGGAGGGGGTTAGCGTTGTTCGGAATTACTGGGCGTAAAGCGCACGTAGGCGGATTGGAAAGTATGGGGTGAAATCCCAGGGCTCAACCCTGGAACGGCCTTGTAAACTCCCAGTCTAGAGTTCGAGAGAGGTGAGTGGAATTCCAAGTGTAGAGGTGAAATTCGTAGATATTTGGAGGAACACCAGTGGCGAAGGCGGCTCACTGGCTCGATACTGACGCTGAGGTGCGAAAGTGTGGGGAGCAAACAGGATTAGATACCCTGGTAGTCCACACCGTAAACGATGAATGCCAGACGTCAGGGGGCTTGCCCTTTGGTGTCACACCTAACGGATTAAGCATTCCGCCTGGGGAGTACGGTCGCAAGATTA
ASV_320	Bacteria	Bacteroidota	Bacteroidia	Flavobacteriales	Flavobacteriaceae	Psychroflexus	0	0	0	0	0	0	0	0	0	0	0	0	0	0	0	0	0.000168615	0.00020234	0	0	0.000512091	0	9.63275e-05	TACGGAGGATCCGAGCGTTATCCGGAATCATTGGGTTTAAAGGGTCCGTAGGCGGGATAATCAGTCAGTGGTGAAAGTTTGTGGCTCAACCATAAAATTGCCATTGATACTGTTATTCTTGAGTTATTGTGAAGTGGTTAGAATGAGTAGTGTAGCGGTGAAATGCATAGATATTACTCAGAATACCGATTGCGAAGGCAGATCACTAACAATATACTGACGCTGATGGACGAAAGCGTAGGTAGCGAACAGGATTAGATACCCTGGTAGTCTACGCCGTAAACGATGGTTACTAGCTGTTCGGGTCAATTGCGACCTGAGTGGCTAAGCGAAAGTGATAAGTAACCCACCTGGGGAGTACGTTCGCAAGAATG
ASV_321	Bacteria	Patescibacteria	Gracilibacteria	Absconditabacteriales (SR1)	NA	NA	0	0	0	0	0	0	0	0	0	0	0	0	0	0	0	0	0	0	0.00112052	0	0	0	0	TACGTAGGTCTCGAGCGTTATCCGGAGTTACTGGGCGTAAAGGGTCCGTAGCCGGATCTATAAGTCTGTTTTCAAATTCTTTCGCTCAACGAAAGGCAGGGAATAGATACTGTAGATCTAGAGGTTTTTAGAGGTTAGTGGAATTCCCAGTGGAGCGGTGAAATGCGTTGATATTGGGAGGAACGCCGAAAGCGAAAGCAGCTAACTATAATTCACCTGACGGTCAGGGACGAAAGCTTGGGGAGCAAACGGGATTAGATACCCCGGTAGTCCAAGCCGTAAATTATGTTTGCTAGGTGTCTTTGCGTATGCAGGGGCGCCGTAACCTAACGGATTAAGCAAACCGCCTGGGTAGTATATTCGCAAGAATG
ASV_322	Bacteria	Patescibacteria	Gracilibacteria	JGI 0000069-P22	NA	NA	0	0	0	0	0.00231984	0	0	0	0	0	0.000522218	0	0	0	0	0	0	0	0	0	0	0	0	TACGTAAGTCCCAAGCGTTACCCGGAATTATTGGGTGTAAAGGGTCCGTAGGTGGGTATATAAGTCAGGTATGAAAGACCGGAGCTCAACTCCGAGTTTGTACTCGAAACTGTAAGTCTAGAATCAGGGAGAGGTTAGCGGAATTCTTAGTGTAGGGGTGCAATCCGTAGATACTAAGAAGAACACCAAAAGCGAAGGCAGCTAACTGGAACTCGATTGACACTGAGGGACGAAAGCGTGGGGAGCGAAGAGGATTAGATACCCTCGTAGTCCACGCCCTAAACGATGATAACTAAGTGTTGCGCATTGGCGCAGTGCTGTAGCTAACGCGTTAAGTTATCCACCTGAGGAGTACGGTCGCAAGATTA
ASV_323	Bacteria	Patescibacteria	Saccharimonadia	Saccharimonadales	Saccharimonadaceae	TM7a	0	0	0	0	0	0	0	0	0.000732064	0	0	0	0	0	0	0	0	0	0	0	0	0	0.000313064	TACGTAGGGTGCAAGCATTATCCGGAGTGACTGGGCGTAAAGAGTTGCGTAGGTGGTTTGTTAAGTGAATAGTGAAATCTGGCGGCTCAACCGTTCAGACTATTATTCAAACTGGCAGACTCGAGAATGGTAGAGGTAACTGGAATTTCTAGTGTAGGAGTGAAATCCGTAGATATTAGAAGGAACACCAATGGCGTAGGCAGGTTACTGGACCATTTCTGACACTGAGGCACGAAAGCGTGGGGAGCGAACCGGATTAGATACCCGGGTAGTCCACGCCGTAAACGATGGATACTAGCTGTTGGGGGTATCGACCCCCCCAGTAGCGAAGCTAACGCGTTAAGTATCCCGCCTGTGGAGTACGGTCGCAAGACTA
ASV_324	Bacteria	Patescibacteria	Saccharimonadia	Saccharimonadales	NA	NA	0	0.00092696	0	0	0	0	0	0	0	0	0	0	0	0	0	0	0	0	0	0	0	0	0	TACGTAGGGTGCAAGCATTATCCGGAGTGACTGGGCGTAAAGAGTTGCGTAGGTGGACAAGTAAGCGAATAGTGAAATGTGGCGGCTCAACCGTACACACTATTATTCGAACTGCTTGTCTCGAGAATGGTAGAGGTAACTGGAATTTCTAGTGTAGGAGTGAAATCCGTAGATATTAGAAGGAACACCAATGGCGTAGGCAGGTTACTGGACCATTTCTGACACTAAGGCACGAAAGCGTGGGGAGCGAACCGGATTAGATACCCGGGTAGTCCACGCCGTAAACTATGGATACTAGCTGTTGGAGGTATCGACCCCTTCAGTAGCGAAGCTAACGCGTTAAGTATCCCGCCTGTGGAGTACGGTCGCAAGACTA
ASV_325	Bacteria	Actinomycetota	Actinobacteria	Micrococcales	Microbacteriaceae	Candidatus Aquiluna	0	0	0.00101338	0	0	0	0	0	0	0	0	0	0	0	0	0	0	0	0	0	0	0	0	GTTCATCAGCCGCGGTAATACGTAGGGTGCAAGCGTTGTCCGGAATTATTGGGCGTAAAGAGCTCGTAGGCGGTTTGTCACGTCTGCTGTGAAATTTCGAGGCTCAACCTCGAAATTGCAGTGGGTACGGGCAGGCTAGAGTGCAGTAGGGGAGATGGGAATTCCTGGTGTAGCGGTGGAATGCGCAGATATCAGGAGGAACACCAATGGCGAAGGCACATCTCTGGGCTGTAACTGACGCTGAGGAGCGAAAGCGTGGGGAGCAAACAGGATTAGATACCCTGGTAGTCCACGCCGTAAACGGTGGGTGCTAGCTGTGGGCCACATTCCACGTGGTCCGTGACGAAGTTAACACATTAAGCACCCCGCCTGGGGAGTACGGCCGCAAGGCTA
ASV_326	Bacteria	Bacteroidota	Bacteroidia	Cytophagales	Cyclobacteriaceae	Roseivirga	0	0	0	0	0.00209534	0	0	0	0	0	0.000522218	0	0	0	0	0	0	0	0	0	0	0	0	TACGGAGGGTGCAAGCGTTGTCCGGATTTATTGGGTTTAAAGGGTGCGTAGGCGGGTCTTTAAGTCAGTGGTGAAAGCCTGCAGCTTAACTGTAGAACTGCCATTGATACTGGAGACCTTGAGTGTACTAGAGGTAGGCGGAATTTATGGTGTAGCGGTGAAATGCATAGATACCATAAAGAACACCGATAGCGTAGGCAGCTTACTGGAGTACAACTGACGCTGAGGCACGAAAGCATGGGGAGCGAACAGGATTAGATACCCTGGTAGTCCATGCCGTAAACGATGATTACTCGATGTTGGCGATACACTGTCAGCGTCCAAGCGAAAGCGTTAAGTAATCCACCTGGGGAGTACGCTCGCAAGAGTG
ASV_327	Archaea	Nanoarchaeota	Nanoarchaeia	Woesearchaeales	NA	NA	0	0	0	0	0	0	0	0	0	0	0	0	0	0	0	0	0	0.00131521	0	0	0	0	0	CACCAGCGACACGAGTGGCCATCACGATTATTGGGCCTAAAGCGTTCGTAGTCGGTTAAGTGCATCCTCTGTGAAATCGCAGCGCCTAACGTTGCGGCATGCGGAGGACACGACTTAACTTGAGACCGGGAGGCGTCGAGGGTATTCCAAGGGGACCGGTAAAATGGTATAATCCTTGGAGGACCACCTGTGGCGAAGGCGCTCGACGAGAACGGATCTGACGATGAGGAACGAAAGCCAGGGGAGCAAACCGGATTAGATACCCGAGTAGTCCTGGCCGTAAACGCTGTCAGCTAGGTGTTGCAATGACTGGAGTCATTGCAGTATCGGAGCGAAGGTATTAAGCTGACCGCCTGGGAAGTACGGTCGCAAGACTG
ASV_328	Bacteria	Bacteroidota	Bacteroidia	Cytophagales	Bernardetiaceae	Bernardetia	0	0	0	0	0.00209534	0	0	0	0	0	0.000427269	0	0	0	0	0	0	0	0	0	0	0	0	TACGTAGGGTGCAAGCGTTGTCCGGAATTACTGGGTTTAAAGGGTACGTAGGTGGGCGCCTAAGTCTGGAGTGAAAGTTTGAGGCTCAACCTCGAAAGTGCTTTGGATACTGGGCGTCTAGAATTAGATATAGGTAGCTGGAATTTGTGGTGTAGCGGTGAAATGCATAGATACCACGAGGAACACCAATTGCGAAGGCAGGCTACTGGGTCTATATTGACACTGATGTACGAAAGTGTGGGTAGCGAACAGGATTAGATACCCTGGTAGTCCACACCGTAAACGATGATTACTCGGTGCTTGTACTTACGTATGAGTGCCTTAGGGAAACCGTTAAGTAATCCACCTGGGGAGTACGTTGGCAACAATG
ASV_329	Bacteria	Bacteroidota	Bacteroidia	Flavobacteriales	Flavobacteriaceae	Psychroflexus	0	0	0	0	0	0	0	0	0	0	0	0	0	0	0	0	0	0.000168617	0	0	0.000606923	0	0	TACGGAGGATCCAAGCGTTATCCGGAATCATTGGGTTTAAAGGGTCCGTAGGCGGGACAATCAGTCAGTGGTGAAAGTTTGCGGCTCAACCGTAAAATTGCCATTGATACTGTTGTTCTTGAGTGCTTGTGAAGTGGTTAGAATGAGTAGTGTAGCGGTGAAATGCATAGATATTACTCAGAATACCGATTGCGAAGGCAGATCACTAACAATTCACTGACGCTGATGGACGAAAGCGTAGGTAGCGAACAGGATTAGATACCCTGGTAGTCTACGCCGTAAACGATGGTTACTAGCTGTTCGGACTAATTGCGGTCTGAGTGGCTAAGCGAAAGTGATAAGTAACCCACCTGGGGAGTACGTTCGCAAGAATG
ASV_332	Bacteria	Bacteroidota	Bacteroidia	Flavobacteriales	Flavobacteriaceae	Flavobacterium	0	0	0	0	0	0	0	0	0	0	0	0	0	0	0	0	0.000309128	0.000303511	0	0	0.000303461	0	0	TACGGAGGATCCAAGCGTTATCCGGAATCATTGGGTTTAAAGGGTCCGTAGGCGGTCTTATAAGTCAGTGGTGAAATCTCCCCGCTCAACGGGGAAACGGCCATTGATACTGTAAGACTTGAATTATTAGGAAGTAACTAGAATATGTAGTGTAGCGGTGAAATGCTTAGATATTACATGGAATACCAATTGCGAAGGCAGGTTACTACTAATTGATTGACGCTGATGGACGAAAGCGTGGGGAGCGAACAGGATTAGATACCCTGGTAGTCCACGCCGTAAACGATGGATACTAGCTGTTGGGGGCAACCTCAGTGGCTAAGCGAAAGTGATAAGTATCCCACCTGGGGAGTACGAACGCAAGTTTG
ASV_333	Archaea	Thermoproteota	Nitrososphaeria	Nitrososphaerales	Nitrososphaeraceae	Candidatus Nitrosocosmicus	0	0	0	0	0	0.000573752	0	0	0	0	0	0	0	0	0	0	0	0	0	0	0	0	0	TACCAGCACCCCGAGTGGTCGGGACGTTTATTGGGCCTAAAGCATCCGTAGCCGGTTCTACAAGTCTTCCGTTAAATCCACCTGCTTAACAGATGGGCTGCGGAAGATACTATAGAGCTAGGAGGCGGGAGAGGCAAGCGGTACTCGATGGGTAGGGGTAAAATCCGTTGATCCATTGAAGACCACCAGTGGCGAAGGCGGCTTGCCAGAACGCGCTCGACGGTGAGGGATGAAAGCTGGGGGAGCAAACCGGATTAGATACCCGGGTAGTCCCAGCTGTAAACGATGCAGACTCGGTGATGAGTTGGCTTATTGCTAACTCAGTGCCGCAGGGAAGCCGTTAAGTTTGCCGCCTGGGGAGTACGGTCGCAAGACTGAAACTCAAAGAAATGGAGG
ASV_335	Bacteria	Bacteroidota	Bacteroidia	Sphingobacteriales	Sphingobacteriaceae	Pedobacter	0	0.000784351	0	0	0	0	0	0	0	0	0	0	0	0	0	0	0	0	0	0	0	0	0	TACGGAGGATCCAAGCGTTATCCGGATTTATTGGGTTTAAAGGGAGCGTAGGCGGCTTGTTAAGTCAGGGGTGAAAGACGGTGGCTCAACCATCGCAGTGCCTTTGATACTGATGAGCTTGAATATAGTTGAGGTAGGCGGAATGTGACAAGTAGCGGTGAAATGCATAGATATGTCACAGAACACCGATTGCGAAGGCAGCTTACTAAGCTATTATTGACGCTGAGGCTCGAAAGCGTGGGGATCAAACAGGATTAGATACCCTGGTAGTCCACGCCCTAAACGATGATAACTCGATGTTGACGATATACAGTCGGCGTCCAAGCGAAAGCGTTAAGTTATCCACCTGGGGAGTACGCCCGCAAGGGTG
ASV_336	Archaea	Nanoarchaeota	Nanoarchaeia	Woesearchaeales	NA	NA	0	0	0	0	0	0	0	0	0	0	0	0	0	0	0	0	0	0.00111287	0	0	0	0	0	GTGTCAGCAGCTGTGGTAACACCAGCGCCACGAGTGGCCATCATGTTTATTGGGCCTAAAGCGTCCGTAGTCTGCCAGGTGCATCCTCTGTGAAATCGCAGCGCTTAACGTTGCGGCATGCGGAGGACACGACCTGGCTCGAGAGCGGGAGGCGTCGGGGGTATTCCACGGGGACCGGTAAAATGGTATAATCCGTGGAGGACCACCTGTGGCGAAGGCGCCCGACGAGAACGCATCTGACGATGAGGGACGAAAGCCAGGGGAGCAAACCGGATTAGATACCCGAGTAGTCCTGGCCGTAAACGCTGTCAACTAGGTGTTGCACCGACTAGAGTCGGTGCAGTATCGGAGCGAAGGTATTAAGTTGACCGCCTGGGAAGTACGGTCGCAAGACTG
ASV_338	Bacteria	Patescibacteria	Parcubacteria	Candidatus Nomurabacteria	NA	NA	0	0	0	0	0.00239467	0	0	0	0	0	0	0	0	0	0	0	0	0	0	0	0	0	0	TACGAGTGCCTCAAGCGTTATCCGGAATTATTGGGCGTAAAGGGTGTGTAGGCGGATTTGTTAGTCTTTTGTTAAAGCTCCCGGCTTAACTGGGAAAAAGCAAGAGAAACGGCAAGTCTAGAGAGTGTAAGGGGTTTGCGGAACTCATGGTGTAGGGGTGAAATCCGTTGATATCATGGGGAACACCAAAAGCGAAGGCAGCAAACTGGTACATTTCTGACGCTGAGACACGAAAGCGTAGGTAGCGAAGGGGATTAGATACCCCCGTAGTCTACGCCGTAAACGATGTTCTCTGGCTTTTTTGGGTATCGACCCCCAAAGAGGCGAAGCTAACGCGTTAAGAGAACCGCCTGGGTAGTACGGCCGCAAGGCTA
ASV_339	Archaea	Nanoarchaeota	Nanoarchaeia	Pacearchaeales	NA	NA	0	0	0	0	0	0	0	0	0	0	0	0	0.000506225	0	0	0	0	0	0	0	0	0	0	GTGCTAGTAGCCGCGGTAATCCCAGCAGTCCAAATTGCAGCCTGTATTATTGGGTCTAAAACATCCGTAGCTCGTCTATTAAGTTTCTTGTGAAATTCTATGTCTCAAGCATAGAGCTTGCAAGAAATACTGGTAGACTCGGGATCGGTAGATGTAAGGAGTATATCTAAGGTAGTGGTAAAATACGTTAATCTTAGATAGACTAACAATTGGCGAAGGCACCTTACAAGGACGAATCTGACAGTGAGGGATGAAGGCTAGGGGCGCAAAACGGATTAGATACCCGTGTAGTCCTAGCAGTAAACACTGCTTACTAAACATCGGTCTCTCTTCGGGAGAAATCGGTGCTGAAGCGAAGGCGTAGAGTAAGCTACCTGGGAAGTATAGTCGCAAGATCG
ASV_341	Archaea	Nanoarchaeota	Nanoarchaeia	Woesearchaeales	NA	NA	0	0	0	0	0	0	0	0	0.0008105	0	0	0	0	0	0	0	0	0	0	0	0	0	0	GTGTAAGTCGCCGCGGTAACACCGGCGCCCCAAGTGGCAATCATAATTATTGGGCCTAAAGCGTCCGTAGCCGGATTAGTAAATTCTCTGTGAAATCAGTTGGCTCAACCAATTGGCGTGCAGGGAACACTGCTAGTCTAGAGACCGGGAGAAGTGAGAGGTATTCTAGGGGGAGCGGTAAAATGTGATAATCCCTGGAAGACCACCGATGGCGAAGGCATTTCACCAGAACGGATCTGACGGTGAGGGACGAAGGCTAGGGGAGCAAAACGGATTAGATACCCGAGTAGTCCTAGCTGTAAACGCTGTATGCAAGGTGTTGCGTATTCTTGAGAATTCGCAGTATCGAAGAGAAGTCGTTAAGCATACCGCCTGGGAAGTACGGTCGCAAGACTG
ASV_342	Bacteria	Bacteroidota	Bacteroidia	Chitinophagales	Saprospiraceae	Lewinella	0	0	0	0	0	0	0	0	0	0.00314945	0	0	0	0	0	0	0	0	0	0	0	0	0	TACGGAGGGTGCAAGCGTTATCCGGAATCACTGGGTTTAAAGGGTGCGTAGGTGGACTAGTAAGTCAGAGGTGAAATCCCGCAGCTTAACTGCGGAACTGCCTTTGATACTGCTTGTCTTGAATCAGGTTGAGGTATGCGGAATGTGGCATGTAGCGGTGAAATGCGTAGATATGCCATAGAACACCGATTGCGAAGGCAGCATACTGGCCCTGTATTGACACTGAGGCACGAAAGCGTGGGGAGCGAACAGGATTAGATACCCTGGTAGTCCACGCCCTAAACGATGTTTACTCGATATTCGGCGCTTAGCGTTGAGTGTCCAAGGGAAGCCGATAAGTAAACCACCTGGGGAGTACGTTCGCAAGAATG
ASV_343	Bacteria	Bacteroidota	Bacteroidia	Cytophagales	Cyclobacteriaceae	Algoriphagus	0	0	0	0	0	0	0	0	0	0	0	0	0.000490405	0	0	0	0	0	0	0	0	0	0	TACGGAGGGTGCAAGCGTTGTCCGGATTTATTGGGTTTAAAGGGTGCGTAGGCGGCTGATTAAGTCAGTGGTGAAAGTTTTGGGCTCAACCCAGAAATTGCCATTGATACTGGTCGGCTTGAGTATTGGAGGGGTACATGGAATTGATGGTGTAGCGGTGAAATGCATAGATACCATCAGGAACACCGATAGCGAAGGCATTGTACTGGCCAATAACTGACGCTGATGCACGAAAGCATGTGTAGCGAACAGGATTAGATACCCTGGTAGTCCATGCCGTAAACGATGATTACTCGCTGTTATGCTCTAGTAGTGTAGCGGCCAAGCGAAAGCGTTAAGTAATCCACCTGGGGAGTACGCTCGCAAGAGTG
ASV_346	Bacteria	Dependentiae	Babeliae	Babeliales	Incertae Sedis	UBA12409	0	0	0	0	0	0	0	0	0	0	0	0	0	0	0.000528793	0	0	0	0	0	0	0	0	TACGAGGGGTGCAAACGTTATTCGGAATCACTGGGCGTAAAGGGTGTGCAGACGGCGAAACAAGTCAGTTATAAAATCTCTTGGCTTAACCAAGAACCTGTAACCGAAACTGTTTTGCTTGAGGATGGAAGAGAGAAGCGGAATTCTCGGAGTAGCGGTAAAATGCGTAGATCTCGAGAGGAACACCGATGGCGAAGGCAGCTTCTTGGTCCATTTCTGACGTTGAGACACGAAAGCGTGGGGAGCAAACAGGATTAGATACCCTGGTAGTCCACGCTGTAAACGATGATCATTAGATGTCAGGTCCGTTATGGGCTTGGTGTCGCAGCTAACGCGTTAAATGATCCGCCTGGGAAGTACGGTCGCAAGATTA
ASV_347	Bacteria	Pseudomonadota	Alphaproteobacteria	Rhodobacterales	Paracoccaceae	Yoonia	0	0	0	0	0	0	0	0	0	0	0	0	0	0	0	0	0.000843076	0	0	0	0	0	0	TACGGAGGGGGTTAGCGTTGTTCGGAATTACTGGGCGTAAAGCGCACGTAGGCGGATTGGAAAGTATGGGGTGAAATCCCAGGGCTCAACCCTGGAACTGCCTTGTAAACTCCTGGTCTTGAGTTCGAGAGAGGTGAGTGGAATTCCAAGTGTAGAGGTGAAATTCGTAGATATTTGGAGGAACACCAGTGGCGAAGGCGGCTCACTGGCTCGATACTGACGCTGAGGTGCGAAAGTGTGGGGAGCAAACAGGATTAGATACCCTGGTAGTCCACACCGTAAACGATGAATGCCAGACGTCAGGGGGCTTGCCCTTTGGTGTCACACCTAACGGATTAAGCATTCCGCCTGGGGAGTACGGTCGCAAGATTA
ASV_348	Bacteria	Bacillota	Clostridia	Monoglobales	Monoglobaceae	Monoglobus	0	0	0	0	0	0	0	0	0	0	0	0	0	0	0	0	0	0	0	0	0	0.000846931	0	TACGTAGGTGGCGAGCGTTATCCGGAATTACTGGGTGTAAAGGGCGCGTAGGCGGGACTACAAGTCAAATGTGAAATACCGAGGCTTAACTTCGGTACTGCATCTGAAACTGTAGTTCTTGAGTGTCGGAGAGGAAAGCGGAATTCCCCATGTAGCGGTGAAATGCGTAGATATGGGGAGGAACACCGGTGGCGAAGGCGGCTTTCTGGACGAAAACTGACGCTGAGGCGCGAAAGCGTGGGTAGCAAACAGGATTAGATACCCTGGTAGTCCACGCTGTAAACGATGGATACTAGGTGTAGGAGGTATCGACTCCTTCTGTGCCGGAGTAAACACAATAAGTATCCCACCTGGGGAGTACGGTCGCAAGGCTG
ASV_350	Bacteria	Bacteroidota	Bacteroidia	Flavobacteriales	Crocinitomicaceae	Crocinitomix	0	0	0	0	0.0011225	0	0	0	0	0	0.000664641	0	0	0	0	0	0	0	0	0	0	0	0	TACGGAGGGTCCAAGCGTTATCCGGAATTATTGGGTTTAAAGGGTCCGCAGGCGGATTGATAAGTCAGTGGTGAAATCTCCAGGCTCAACCTGGAAACTGCCATTGATACTGTCAGTCTTGAATATGGTCGAAGTAGGCGGAATGTGTAGTGTAGCGGTGAAATGCTTAGATATTACACAGAACACCGATAGCGAAGGCAGCTTACTAGGCCATTATTGACGCTCATGGACGAAAGCGTGGGTAGCGAACAGGATTAGATACCCTGGTAGTCCACGCCGTAAACGATGATTACTCGTTATTGGCGATATACAGTCAGTGACTAAGCGAAAGTGATAAGTAATCCACCTGGGGAGTACGATCGCAAGGTTG
ASV_351	Bacteria	Patescibacteria	Saccharimonadia	Saccharimonadales	NA	NA	0	0.00066551	0	0	0	0	0	0	0	0	0	0	0	0	0	0	0	0	0	0	0	0	0	TACGTAGGTCCCAAGCGTTATCCGGAATTACTGGGCGTAAAGAGTTGCGTAGGCGGCTTGTTAAGCAAGGAGTGAAATCATACGGCTCAACCGTATACACATTCTTTGAACTGGCAAGCTAGAGTATATGAGAGGTCACTGGAATTTCTAGTGTAGGAGTGAAATCCGTAGATATTAGAAGGAACACCGATGGCGTAGGCAGGTGACTGGCATATTACTGACGCTAAGGCACGAAAGCGTGGGGAGCGAACCGGATTAGATACCCGGGTAGTCCACGCCGTAAACTATGGATGCTAGCTGTTGGTCGTATCGACCCGATCAGTAGCGAAGCTAACGCGTTAAGCATCCCGCCTGTGGAGTACGATCGCAAGATTA
ASV_352	Bacteria	Pseudomonadota	Gammaproteobacteria	Burkholderiales	Methylophilaceae	Methylotenera	0	0	0	0	0	0	0	0	0	0	0.00132928	0	0	0	0	0	0	0	0	0	0	0	0	TACGTAGGGTGCAAGCGTTAATCGGAATTACTGGGCGTAAAGCGTGCGCAGGCTGTTTTGTAAGTCAGATGTGAAATCCCCGAGCTCAACTTGGGAACTGCGTTTGAAACTACAAGACTAGAATAGGTCAGAGGGGGGTAGAATTCCACGTGTAGCAGTGAAATGCGTAGAGATGTGGAGGAATACCAATGGCGAAGGCAGCCCCCTGGGATCATATTGACGCTCATGCACGAAAGCGTGGGGAGCGAACAGGATTAGATACCCTGGTAGTCCACGCCCTAAACGATGTCAACTAGTTGTTGGTGGAGTAAAATCCATGAGTAACGTAGCTAACGCGTGAAGTTGACCGCCTGGGGAGTACGGTCGCAAGATTA
ASV_353	Bacteria	Actinomycetota	Actinobacteria	Micrococcales	Microbacteriaceae	Candidatus Aquiluna	0	0	0	0	0	0	0	0	0	0	0	0	0	0	0	0	0	0	0	0	0	0	0.000650211	TACGTGGGGTGCAAGCGTTGTCCGGAATTATTGGGCGTAAAGAGCTCGTAGGCGGTTTGTCACGTCTGCTGTGAAATTTCGAGGCTCAACCTCGAAATTGCAGTGGGTACGGGCAGGCTAGAGTGCAGTAGGGGAGATGGGAATTCCTGGTGTAGCGGTGGAATGCGCAGATATCAGGAGGAACACCAATGGCGAAGGCACATCTCTGGGCTGTAACTGACGCTGAGGAGCGAAAGCGTGGGGAGCAAACAGGATTAGATACCCTGGTAGTCCACGCCGTAAACGGTGGGTGCTAGCTGTGGGCCACATTCCACGTGGTCCGTGACGAAGTTAACACATTAAGCACCCCGCCTGGGGAGTACGGCCGCAAGGCTA
ASV_354	Bacteria	Patescibacteria	Saccharimonadia	Saccharimonadales	Saccharimonadaceae	TM7a	0	0	0	0	0	0	0	0	0	0	0	0	0	0	0	0	0	0	0.000677524	0	0	0	0	TACGTAGGGTGCAAGCATTATCCGGAGTGACTGGGCGTAAAGAGTTGCGTAGGTGGTTTGTTAAGTGAATGGTGAAATCTGGTGGCTCAACCACACAGACTATCATTCAAACTGGCAAACTCGAGAATAGCAGAGGTAACTGGAATTTCTAGTGTAGGAGTGAAATCCGTAGATATTAGAAGGAACACCAATGGCGTAGGCAGGTTACTGGGCTATTTCTGACACTGAGGCACGAAAGCGTGGGGAGCGAACCGGATTAGATACCCGGGTAGTCCACGCCGTAAACTATGGATACTAGCTGTTGGAGGTATCGACCCCTTCAGTAGCGTAGCTAACGCGTTAAGTATCCCGCCTGTGTAGTACGATCGCAAGATTA
ASV_355	Bacteria	Pseudomonadota	Gammaproteobacteria	Enterobacterales	Psychromonadaceae	Psychromonas	0	0	0	0	0.00164634	0	0	0	0	0	0.000142423	0	0	0	0	0	0	0	0	0	0	0	0	TACGGAGGGTGCGAGCGTTAATCGGAATTACTGGGCGTAAAGCGCGCGTAGGCGGTTAATTAAGTCAGATGTGAAAGCCCAGGGCTCAACCTTGGAACTGCATTTGAAACTGGTTAACTAGAGTTTTGTAGAGGGTGGTAGAATTTCAGGTGTAGCGGTGAAATGCGTAGAGATCTGAAGGAATACCAGTGGCGAAGGCGGCCACCTGGACAAAGACTGACGCTGAGGCGCGAAGGCGTGGGGAGCAAACGGGATTAGATACCCCGGTAGTCCACGCAGTAAACGATGTCTATTAGAAGTTTGTGGCTATATGCCGTGGGTTTCAAAGCTAACGCATTAAATAGACCGCCTGGGGAGTACGGCCGCAAGGTTA
ASV_356	Bacteria	Patescibacteria	Gracilibacteria	Absconditabacteriales (SR1)	NA	NA	0	0	0	0	0	0	0	0	0	0	0	0	0	0	0.000440661	0	0	0	0	0	0	0	0	TACGTAGGTCCCGAGCGTTATCCGGAGTTACTGGGCGTAAAGCGTCTGTAGCCGGATGTGTAAGTCTATTTTCAAATCCTCCGACTTAATCGGAGAAAGGGAATAGATACTGCGCATCTAGAGTATTTTAGGGGTTAGTGGAATTTCCGGTGGAGCGGTGAAATGCGTTGATATCGGAAGGAACGCCAAAAGCGAAAGCAGCTAACTATAACTTTACTGACGGTGAGAGACGAAAGCTTGGGTAGCAAACGGGATTAGATACCCCGGTAGTCCAAGCCGTAAATTTTGTTCGCTAGATGTGCGTCGTAAGACGCGTGTCGTACCTAACGGGTTAAGCGAACCGCCTGGGTAGTATATTCGCAAGAATG
ASV_358	Bacteria	Bacteroidota	Bacteroidia	Flavobacteriales	Cryomorphaceae	NS10 marine group	0	0	0	0	0	0	0	0	0	0	0.000474744	0	0	0	0	0	0.000365333	0	0	0	0	0	0	TACGGAGGATGCAAGCGTTATCCGGATTTATTGGGTTTAAAGGGTCCGCAGGCGGATCAATAAGTCAGTGGTGAAAGCCTGCAGCTTAACTGTAGAATTGCCATTGAAACTGTTGATCTTGAATATAGTTGACGTTGGCGGAATATAACATGTAGCGGTGAAATGCTTAGAGATGTTATAGAACACCGATTGCGAAGGCAGCTAACGAAACTAATATTGACGCTGAGGGACGAAAGCGTGGGTAGCGAACAGGATTAGATACCCTGGTAGTCCACGCCGTAAACGATGATCACTCGATGTCGGCGATATACTGTCGGTGTCCAAGCGAAAGTGTTAAGTGATCCACCTGGGGAGTACGTTCGCAAGAATG
ASV_359	Bacteria	Bacteroidota	Bacteroidia	Bacteroidales	Marinilabiliaceae	Mangroviflexus	0	0	0	0	0	0	0	0	0	0	0	0	0	0	0	0	0	0	0	0	0.000417259	0	0	TACGGAGGATCCGAGCGTTATCCGGATTTATTGGGTTTAAAGGGTGCGTAGGCGGAATGGTAAGTCAGGGGTGAAATACTGCAGCTCAACTGTAGAATTGCCTTTGATACTGTCATTCTTGAGTACAGTTGAGGTAGGCGGAATGTGGTGTGTAGCGGTGAAATGCTTAGATATACCACAGAACACCGATTGCGAAGGCAGCTTACTAAAGTGTAACTGACGCTGATGCACGAAAGCGTGGGTATCAAACAGGATTAGATACCCTGGTAGTCCACGCTGTAAACGATGATTACTGGTTGTTTGCGATACACAGCAAGTGACTGAGCGAAAGCATTAAGTAATCCACCTGGGGAGTACGTCGGCAACGATG
ASV_361	Bacteria	Bacteroidota	Bacteroidia	Flavobacteriales	Flavobacteriaceae	Flavobacterium	0	0	0	0	0.0015715	0	0	0	0	0	0	0	0	0	0	0	0	0	0	0	0	0	0	TACGGAGGATCCAAGCGTTATCCGGAATCATTGGGTTTAAAGGGTCCGTAGGCGGCCTTATAAGTCAGTGGTGAAATCTCCTAGCTCAACTAGGAAACTGCCATTGAAACTGTAGGGCTTGAATTATTAGGAAGTAACTAGAATATGTAGTGTAGCGGTGAAATGCTTAGATATTACATGGAATACCAATTGCGAAGGCAGGTTACTACTAATGGATTGACGCTGATGGACGAAAGCGTGGGTAGCGAACAGGATTAGATACCCTGGTAGTCCACGCCGTAAACGATGGATACTAGCTGTTCGGAGCAATCTGAGTGGCTAAGCGAAAGTGATAAGTATCCCACCTGGGGAGTACGTTCGCAAGAATG
ASV_362	Archaea	Nanoarchaeota	Nanoarchaeia	Woesearchaeales	NA	NA	0	0.000475364	0	0	0	0	0	0	0	0	0	0	0	0	0	0	0	0	0	0	0	0	0	CACCGGCGCCTCGAGTAGCAATCAGTATTATTGGGCCTAAAGCGTTCGTAGCCGGATGACCAAATCTTTTGTGAAATCGCTTGGCTTAACCAAGTGGCGTGCAGAAGACACTAGTCATCTAGGAACCGGGAGGAGTTAGAAGTATTCTGGGGGGAGCGGTAAAATGTTATAATCCTCGGAAGACTACCTATGGCGAAGGCATCTAACTAGAACGGATTCGACGGTGAGGAACGAAGGCCAGGGGAGCAAACCGGATTAGATACCCGAGTAGTCCTGGCAGTAAACGCTGTATGCAAGGTGTTGCGAATTCTTGTGTTTTCGCAGCATCGAAGGGAAGCCGTTAAGCATACCGCCTGGGAAGTATGCTCGCAAGGGTG
ASV_364	Bacteria	Pseudomonadota	Alphaproteobacteria	Rhodobacterales	Paracoccaceae	NA	0	0	0	0	0	0	0	0	0.000522903	0	0	0	0	0	0	0	0	0	0	0	0	0	0	GTGACAGCAGCCGAGGTAATACGGAGGGGGTTAGCGTTGTTCGGAATTACTGGGCGTAAAGCGTACGTAGGCGGATTAGCAAGTATGGGGTGAAATCCCAGGGCTCAACCCTGGAACTGCCTCATAAACTGCTAGTCTAGAGTTCGAGAGAGGTGAGTGGAATTGTGAGTGTAGAGGTGAAATTCGTAGATATTCACAGGAACACCAGTGGCGAAGGCGGCTCACTGGCTCGATACTGACGCTGAGGTACGAAAGTGTGGGGAGCAAACAGGATTAGATACCCTGGTAGTCCACACCGTAAACGATGAATGCCAGTCGTCGGGCAGTATACTGTTCGGTGACACACCTAACTGATTAAGCATTCCGCCTGGGGAGTACGGTCGCAAGATTA
ASV_365	Bacteria	Actinomycetota	Actinobacteria	PeM15	NA	NA	0	0	0	0	0	0	0	0	0	0	0.000949487	0	0	0	0	0	0	0	0	0	0	0	0	TACGTAGGGTGCAAGCGTTGTCCGGATTTATTGGGCGTAAAGAGCTCGTAGGCGGTTAGTCACGTCGGATGTGAAAACTCAGTGCTTAACACTGAGCCTGCATTCGATACGGGCTGACTAGAGTATTGTAGGGGAGACTGGAACTCCTGGTGTAGCGGTGAAATGCGCAGATATCAGGAAGAACACCGGTGGCGAAGGCGGGTCTCTGGGCAATTACTGACGCTGAGGAGCGAAAGCGTGGGGAGCAAACAGGATTAGATACCCTGGTAGTCCACGCCGTAAACGGTGGGCGCTAGGTGTGGGGACCATTCCACGGTCTCCGTGCCGCAGCTAACGCATTAAGCGCCCCGCCTGGGGAGTACGGCCGCAAGGCTA
ASV_366	Bacteria	Pseudomonadota	Alphaproteobacteria	Hyphomicrobiales	Beijerinckiaceae	Salinarimonas	0	0	0	0	0	0	0	0	0	0	0.00075959	0	0	0	0	5.58137e-05	0	0	0	0	0	0	0	TACGAAGGGGGCTAGCGTTGCTCGGAATCACTGGGCGTAAAGGGCGCGTAGGCGGATATTTAAGTCGGGGGTGAAAGCCCGGGGCTCAACCCCGGAATTGCCTCCGATACTGGGTATCTCGAGACCGGAAGAGGTAAGTGGAACTGCGAGTGTAGAGGTGAAATTCGTAGATATTCGCAAGAACACCAGTGGCGAAGGCGGCTTACTGGTCCGGTTCTGACGCTGAGGCGCGAAAGCGTGGGGAGCAAACAGGATTAGATACCCTGGTAGTCCACGCCGTAAACGATGAATGCCAGCTGTTGGGGAGCTTGCTCTTCAGTGGCGCAGCTAACGCTTTGAGCATTCCGCCTGGGGAGTACGGTCGCAAGATTA
ASV_367	Bacteria	Patescibacteria	Berkelbacteria	NA	NA	NA	0	0	0	0	0	0	0	0	0	0	0	0	0	0	0	0	0	0	0.000521173	0	0	0	0	TACGTAGGTCGCAAGCGTTATCCGGAATTATTGGGCGTAAAGAATGCGTAGGTGGTTTGATAAGTTGTCCGTTAAAGCTCCAGGCTCAACCTGGAAATCGCGGACAAGACTGTCAGACTAGAGGATAGCAGGGGCAAGTGGAATTCCCGGTGTAGGAGCGAAATCCGTTGATATCGGGAGGAACACCAATGGCGAAGGCAGCTTGCTAGGTTATCTCTGACACTGAGGCATGAAAGCGTGGGGAGCGAACGGGATTAGATACCCCGGTAGTCCACGCCGTAAACGATGCATACTAGCTATCAGAAGTATCGACCCTTCTTGTAGCGAAGCTAACGCGTTAAGTATGCCGCCTGGGAAGTACGGTCGCAAGACTA
ASV_368	Bacteria	Bacillota	Clostridia	Oscillospirales	Oscillospiraceae	Ercella	0	0	0	0	0	0	0	0	0	0	0	0	0	0	0	0	0	0	0	0	0	0.000564621	0	TACGTAGGTGGCAAGCGTTATCCGGATTTACTGGGTGTAAAGGGCGTGTAGGCGGGTCTGCAAGTCAGATGTGAAATTCCCGGGCTTAACTCGGGAGGGTCATCTGAAACTGCGGATCTTGAGTACTGGAGAGGATAGTGGAATTCCTAGTGTAGCGGTAAAATGCGTAGATATTAGGAGGAACACCAGTGGCGAAGGCGGCTATCTGGACAGTAACTGACGCTGAGGCGCGAAAGCGTGGGGAGCAAACAGGATTAGATACCCTGGTAGTCCACGCCGTAAACGATGAATACTAGGTGTAGGGGGTATCGACTCCCTCTGTGCCGCAGCTAACGCAATAAGTATTCCACCTGGGGAGTACGGCCGCAAGGTTG
ASV_369	Bacteria	Balneolota	Balneolia	Balneolales	Balneolaceae	Balneola	0	0	0	0	0.000972835	0	0	0	0	0	0.000284846	0	0	0	0	0	0	0	0	0	0	0	0	TACGGAGGGTGCAAGCGTTGTCCGGAATCATTGGGTGTAAAGGGTGCGTAGGCGGGCGTCTAAGTCTGGGGTGAAATCTTGCCGCTTAACGGTAAAATGGCCTTGGATACTGGACGTCTTGAGTGTAGAAGAGGTAAGTGGAATTCGTAGTGTAGCGGTGAAATGCATAGATATTACGAAGAACATCAGTGGCGAAGGCGGCTTACTGGTCTACAACTGACGCTGAGGCACGAAAGCGTGGGGAGCGAACAGGATTAGATACCCTGGTAGTCCACGCTGTAAACGATGCATACTAGGTGTTGGCCTTTCGGGGCCAGTGCTGCAGTTAACGCATTAAGTATGCCACCTGGGGAGTACGTCGGCAACGATG
ASV_370	Bacteria	Pseudomonadota	Gammaproteobacteria	Pseudomonadales	Marinomonadaceae	Marinomonas	0	0	0	0	0.000823168	0	0	0	0	0	0	0	0	0	0	0	0	0	0	0	0	0.000112924	9.63275e-05	TACAGAGGGTGCAAGCGTTAATCGGAATTACTGGGCGTAAAGCGCGCGTAGGTGGTTTGTTAAGTCGGATGTGAAATCCCAGGGCTCAACCTTGGAATGGCACCCGATACTGGCTAGCTAGAGTATGGTAGAGGGGTGTGGAATTTCCTGTGTAGCGGTGAAATGCGTAGATATAGGAAGGAACATCAGTGGCGAAGGCGACACCCTGGACTAATACTGACACTGAGGTGCGAAAGCGTGGGGAGCAAACAGGATTAGATACCCTGGTAGTCCACGCCGTAAACGATGTCTACTAGCCGTTGGGTTGTAATGACTTAGTGGCGCAGCTAACGCAATAAGTAGACCGCCTGGGGAGTACGGCCGCAAGGTTA
ASV_377	Bacteria	Bacteroidota	Bacteroidia	Flavobacteriales	Cryomorphaceae	NA	0	0	0	0	0.000898002	0	0	0	0	0	0.000237372	0	0	0	0	0	0	0	0	0	0	0	0	TACGGAGGGTGCAAGCGTTATCCGGATTTATTGGGTTTAAAGGGTCCGCAGGCGGGTCTGTAAGTCAGTGGTGAAAGCCTTCAGCTTAACTGGAGAATTGCCATTGATACTGCTGACCTTGAGTTCGGTTGAAGTGGGCGGAATATGTAGTGTAGCGGTGAAATGCATAGATATTACATAGAACACCTATTGCGAAGGCAGCTCACTAAGCCGATACTGACGCTCAGGGACGAAAGCGTGGGGAGCGAACAGGATTAGATACCCTGGTAGTCCACGCTGTAAACGATGATAACTCGCTGTTGGCGATATACTGTCAGCGGCCAAGCGAAAGCGTTAAGTTATCCACCTGGGGAGTACGATCGCAAGGTTG
ASV_378	Bacteria	Patescibacteria	Gracilibacteria	Candidatus Peribacteria	NA	NA	0	0	0	0	0.000673501	0	0	0	0	0	0.000379795	0	0	0	0	0	0	0	0	0	0	0	0	GACGGGAGGTGCAAGCGTTACTCGGAATTACTGGGCGTAAAGCGTCCGCAGCCGATCGTATAAGTCTGGTGTAAAAGCACGGAGCTCAACTCCGTGTACGTGCCGGAAACTGTACGAATTGAGTCACTCAGAGGCAACTGGAATGCCATGTGTAGGGGTAAAATCCGTTGATCCATGGTAGAACGCCAAAAGCGAAAGCAGGTTGCTGGGGGTGTACTGACGGTCAGGGACGAAAGCGTGGGGAGCAAACGGGATTAGATACCCCGGTAGTCCACGCCCTAAACGATGTGTGCTCGGTGTTGGGAGTTTTCAATTGCTCTCAGTGCCCTAAGCTAACGCGGTAAGCACACCGCCTGGGAAGTACGGCCGCAAGGCTA
ASV_379	Bacteria	Bacillota	Clostridia	Oscillospirales	Oscillospiraceae	NA	0	0	0	0	0	0	0	0	0	0	0	0	0	0	0	0	0.000477743	0	0	0	0	0	0	TACGTAGGTGGCAAGCGTTATCCGGATTTACTGGGTGTAAAGGGCGTGTAGGCGGTTTAGTAAGTCAGATGTGAAATTTCCGGGCTTAACCCGGAAGCTGCATCTGAAACTACAAAACTTGAGTACTGGAGAGGATAGTGGAATTCCTAGTGTAGCGGTAAAATGCGTAGATATTAGGAGGAACACCAGTGGCGAAGGCGACTATCTGGACAGTAACTGACGCTGAGGCGCGAAAGCGTGGGGAGCAAACAGGATTAGATACCCTGGTAGTCCACGCCGTAAACGATGGATACTAGGTGTAGGGGGTATCGACCCCCCCTGTGCCGGAGTTAACACATTAAGTATCCCACCTGGGGAGTACGGCCGCAAGGCTG
ASV_381	Bacteria	Bacteroidota	Bacteroidia	Flavobacteriales	Crocinitomicaceae	Fluviicola	0.00019774	0.000213914	0	0	0	0	0	0	0	0	0	0	0	0	0	0	0	0	0	0	0	0	0	TACGGAGGGTGCAAGCGTTATCCGGAATCATTGGGTTTAAAGGGTCCGCAGGCGGATTTATAAGTCAGTGGTGAAAGCCTATTGCTCAACAATAGAACTGCCATTGAAACTGTAAGTCTTGAATTCGGTCGAAGTGGGCGGAATATGACATGTAGCGGTGAAATGCTTAGATATGTCATAGAACACCGATAGCGAAGGCAGCTCACTAGGCCTGGATTGACGCTCAGGGACGAAAGCGTGGGGAGCAAACAGGATTAGATACCCTGGTAGTCCACGCCGTAAACTATCAATACTCGTTTTCGGCGATATACAGTCGGAGACTAAGCGAAAGTGATAAGTATTGCACCTGGGGAGTACGATCGCAAGGTTG
ASV_383	Bacteria	Pseudomonadota	Alphaproteobacteria	Rhodobacterales	Paracoccaceae	Albimonas	0	0	0	0.000197171	0	0	0	0	0	0	0	0	0	0	0	0	0	0	0	0	0	0	0	TACGGAGGGGGCTAGCGTTGTTCGGAATTACTGGGCGTAAAGCGCACGTAGGCGGATCAGAAAGTTGGGGGTGAAATCCCGGGGCTCAACCCCGGAACGGCCTCCAAAACTCTTGGTCTAGAGTTCGAGAGAGGCGAGTGGAATTCCGAGTGTAGAGGTGAAATTCGTAGATATTCGGAGGAACACCAGTGGCGAAGGCGGCTCGCTGGCTCGATACTGACGCTGAGGTGCGAAAGCGTGGGGAGCAAACAGGATTAGATACCCTGGTAGTCCACGCCGTAAACGATGAGTGCTAGACGTCGGGCTGCATGCAGTTCGGTGTCGCAGCTAACGCATTAAGCACTCCGCCTGGGGAGTACGGCCGCAAGGTTA
ASV_384	Bacteria	Pseudomonadota	Gammaproteobacteria	Pseudomonadales	Cellvibrionaceae	NA	0	0	0	0	0.00119734	0	0	0	0	0	0	0	0	0	0	0	0	0	0	0	0	0	0	TACGGAGGGTGCAAGCGTTAATCGGAATTACTGGGCGTAAAGCGCGCGTAGGCGGCTATTTAAGCTAGATGTGAAAGCCCAGGGCTCAACCTTGGAATTGCATTTAGAACTGGGTAGCTAGAGTACAAGAGAGGGTGGTGGAATTTCCAGTGTAGCGGTGAAATGCGTAGAGATTGGAAGGAACATCAGTGGCGAAGGCGGCCACCTGGATTGATACTGACGCTGAGGTGCGAAAGCGTGGGGAGCAAACAGGATTAGATACCCTGGTAGTCCACGCTGTAAACGATGTCAACTAGCCGTTGGTCTCCTTGAGGGGGCAGTGGCGCAGCTAACGCGATAAGTTGACCGCCTGGGGAGTACGGCCGCAAGGTTA
ASV_386	Bacteria	Bacteroidota	Bacteroidia	Chitinophagales	Saprospiraceae	NA	0	0	0.000389762	0	0	0	0	0	0	0	0	0	0	0	0	0	0	0	0	0	0	0	0	TACGGAGGGTGCAAGCGTTATCCGGAATCACTGGGTTTAAAGGGTGCGTAGGCGGCCTGATAAGTCAGAGGTGAAATACTGTCGCTCAACGATAGCATTGCCTTTGATACTGTCAGGCTTGAATCAGAATGAGGTTAGCGGAATGTGACATGTAGCGGTGAAATGCATAGATATGTCATGGAACACCGATTGCGAAGGCAGCTGACTGGCACTTGATTGACGCTGAGGCACGAAAGCGTGGGGAGCGAACAGGATTAGATACCCTGGTAGTCCACGCCCTAAACGATGTTGACTCGATATTTGTCCGTAGGGATAAGTGTCCAAGGGAAACCGATAAGTCAACCACCTGGGGAGTACGTTCGCAAGAATGAAACTGAAAGAAATTGAGG
ASV_387	Bacteria	Pseudomonadota	Alphaproteobacteria	Sphingomonadales	Sphingomonadaceae	Sphingorhabdus	0	0	0	0	0.0011225	0	0	0	0	0	0	0	0	0	0	0	0	0	0	0	0	0	0	TACGGAGGGAGCTAGCGTTGTTCGGAATTACTGGGCGTAAAGAGTACGTAGGCGGTGATTCAAGTCAGAGGTGAAAGCCTGGAGCTCAACTCCAGAACTGCCTTTGAAACTAGATCGCTAGAATCATGGAGAGGTTAGTGGAATTCCGAGTGTAGAGGTGAAATTCGTAGATATTCGGAAGAACACCAGTGGCGAAGGCGACTAACTGGACATGTATTGACGCTGAGGTACGAAAGCGTGGGGAGCAAACAGGATTAGATACCCTGGTAGTCCACGCCGTAAACGATGATAACTAGCTGTTCGGGGTCTACGATCCTGAGTGGCGCAGCTAACGCATTAAGTTATCCGCCTGGGGAGTACGGTCGCAAGATTA
ASV_388	Bacteria	Pseudomonadota	Alphaproteobacteria	Micavibrionales	Micavibrionaceae	NA	0	0	0	0	0.0011225	0	0	0	0	0	0	0	0	0	0	0	0	0	0	0	0	0	0	TACGAATGGGGCAAGCGTTGTTCGGAATCACTGGGCTTAAAGCGTACGTAGGTGGATTTACAAGTCGGGAGTGAAATCCCAGGGCTCAACCCTGGAACTGCTTCCGAAACTGTAAGTCTAGAATTCTGGAGAGGTTAGTGGAATTCCTAGTGTAGAGGTGAAATTCGCAGATATTAGGAGGAACACCAGTGGCGAAGGCGACTAACTGGACAGATATTGACACTGAGGTACGAAAGCGTGGGGAGCAAACAGGATTAGATACCCTGGTAGTCCACGCCGTAAACGATGTGTGCTAGTTGTCAGGCCTTAGGGTTTGGTGACGGAGAGAAATTTTTAAGCACACCGCCTGGGGAGTACGGTCGCAAGACTA
ASV_389	Bacteria	Patescibacteria	Gracilibacteria	Absconditabacteriales (SR1)	NA	NA	0	0	0	0	0	0	0.000112243	0	0	0	0	0.000322195	0	0	0	0	0	0	0	0	0	0	0	TACGTAGGTCCCGAGCGTTATCCGGAGTTACTGGGCGTAAAGCGTCTGTAGCCGGATGTGTAAGTCTATTTTCAAATCCTCCGACTTAATCGGAGAAAGGGAATAGATACTGCACATCTAGAGTATTTTAGGGGTTAGTGGAATTTCCGGTGGAGCGGTGAAATGCGTTGATATCGGAAGGAACGCCAAAAGCGAAAGCAGCTAACTATAACTTTACTGACGGTGAGAGACGAAAGCTTGGGTAGCAAACGGGATTAGATACCCCGGTAGTCCAAGCCGTAAATTTTGTTCGCTAGATGTGCGTCGTAAGACGCGTGTCGTACCTAACGGGTTAAGCGAACCGCCTGGGTAGTATATTCGCAAGAATG
ASV_390	Bacteria	Pseudomonadota	Gammaproteobacteria	Pseudomonadales	Halieaceae	Haliea	0	0	0	0	0	0	0	0	0	0	0.000712115	0	0	0	0	0	0	0	0	0	0	0	0	TACGGAGGGTGCAAGCGTTAATCGGAATTACTGGGCGTAAAGCGCGCGTAGGCGGTTTGTTAAGTCGGATGTGAAAGCCCCGGGCTCAACCTGGGAACTGCACCCGATACTGATCGACTAGAGTACGAGAGAGGGAGGTAGAATTCCACGTGTAGCGGTGAAATGCGTAGATATGTGGAGGAATACCGGTGGCGAAGGCGACCTCCTGGCTCGATACTGACGCTGAGGTGCGAAAGCGTGGGGAGCAAACAGGATTAGATACCCTGGTAGTCCACGCCGTAAACGATGTCTACTAGCCGTTGGGAGACTTGATTTCTTGGTGGCGCAGCTAACGCACTAAGTAGACCGCCTGGGGAGTACGGCCGCAAGGTTA
ASV_391	Bacteria	Patescibacteria	Saccharimonadia	Saccharimonadales	Saccharimonadaceae	TM7a	0	0	0	0	0	0	0	0	0	0	0	0	0	0	0	0	0	0.000505851	0	0	0	0	0	TACGTAGGGTGCAAGCATTATCCGGAGTGACTGGGCGTAAAGAGTTGCGTAGGTGGTTTGTTAAGTGAATAGTGAAATCTGGTGGCTCAACCATTCAGACTATTATTCAAACTGGCAAACTCGAGAATAGCAGAGGTAACTGGAATTTCTAGTGTAGGAGTGAAATCCGTAGATATTAGAAGGAACACCAATGGCGTAGGCAGGTTACTGGGCTATTTCTGACACTGAGGCACGAAAGCGTGGGGAGCGAACCGGATTAGATACCCGGGTAGTCCACGCCGTAAACTATGGATACTAGCTGTTGGAGGTATCGACCCCTTCAGTAGCGTAGCTAACGCGTTAAGTATCCCGCCTGTGTAGTACGATCGCAAGATTA
ASV_392	Bacteria	Bdellovibrionota	Bacteriovoracia	Bacteriovoracales	Bacteriovoracaceae	Peredibacter	0	0	0	0	0	0	0	0	0	0	0	0	0	0	0	0	0	0	0.000390879	0	0	0	0	TACGAAGGGTGCAAGCGTTGTTCGGAATTATTGGGCGTAAAGAGTGATAAGGCCGATCTTCAAGTCAGCTGTGAAATCTCGGGGCTTAACCCCGAAAGTGCGGCCGAAACTAGAGATCTAGAGTGATGTAGGGGAGAGGGGAATTTCACGTGTAGGGGTAAAATCCGTAGAGATGTGAAGGAACACCTGAGGCGAAGGCGCCTCTCTGGGCATTAACTGACGCTGATTCACGAAAGCGTGGGGAGCAAACAGGATTAGATACCCTGGTAGTCCACGCCGTAAACGATGAACACTAGTTTTTGGAGGTATTGACCCCTCCAGGAACGCAGCTAACGCGTTAAGTGTTCCGCCTGGGAAGTACGGCCGCAAGGCTA
ASV_393	Bacteria	Bacteroidota	Bacteroidia	Sphingobacteriales	Lentimicrobiaceae	Lentimicrobium	0	0	0	0	0.00104767	0	0	0	0	0	0	0	0	0	0	0	0	0	0	0	0	0	0	TACGGAGGGTGCAAGCGTTATCCGGATTTATTGGGTTTAAAGGGTGCGTAGGCGGATAGATAAGTCAGTGGTGAAAGCCTACAGCTCAACTGTAGAACTGCCATTGATACTGTTTATCTTGAGTGTAAATGAAGTGGGCGGAATGTAGCATGTAGCGGTGAAATGCATAGATATGCTACAGAACACCAATTGCGAAGGCAGCTCACTAACATACAACTGACGCTCATGCACGAAAGCGTGGGGATCAAACAGGATTAGATACCCTGGTAGTCCACGCTGTAAACGATGATTACTCGTTGTTGGCGATACACAGTCAGCGACCAAGCGAAAGTGATAAGTAATCCACCTGGGGAGTACGATCGCAAGGTTG
ASV_394	Bacteria	Pseudomonadota	Alphaproteobacteria	Rickettsiales	Rickettsiaceae	NA	0	0	0	0	0.00104767	0	0	0	0	0	0	0	0	0	0	0	0	0	0	0	0	0	0	GTGCCAGCCCGCGGTAATACGGAGGGGACTAGCGTTGTTCGGATTTACTGGGCGTAAAGGGTGCGTAGGCGGTTTAGTAAGTTAGAAGTGAAAGCCCAGGGCTTAACCCTGGAACTGCTTCTAAAACTATTAGACTAGAGTATGGGAGAGGATAGTGGAATTCCTAGTGTAGAGGTGAAATTCTTAGATATTAGGAGGAACACCGGTGGCGAAAGCGACTATCTGGAACATTACTGACGCTGAGGCACGAAAGCGTGGGGAGCAAACAGGATTAGATACCCTGGTAGTCCACGCTGTAAACGATGAATGCTAGATATCGGAATTTTTTCGGTGTCGTAGATAACTTGATAAGCATTCCGCCTGGGGAGTACGGTCGCAAGATTA
ASV_395	Bacteria	Patescibacteria	Microgenomatia	Candidatus Roizmanbacteria	NA	NA	0	0	0	0	0	0	0	0.000323132	0	0	0	0	0	0	0	0	0	0	0	0	0	0	0	GTGCCAGCTCCGCGGTAATACGTGGGTCACAAGCGTTATCCGGTGTAACTGGGCGTAAAGAGTATGTAGGTGGTCTTTTAAGTTACTTTTCAAAGCTTCCCGCTCAACGGGAAAAAGGGAAGTAATACTGGGAGACTTTGAATTTTCTTTAGGGAAATCGGAATTAATGGAGTAGTAGTGAAATGCGTTGATACCATTAAGAACACCAGTGGAGAAGTCGGATTTCTGAAAGATAATTGACACTGAGATACGAAAGCTAGGGGAGCGAACCGGATTAGAGACCCGGGTAGTCCTAGCCCTAAACAATGTTTGCTGGCTGCACTGACCTCGATTTATCTAGGTTGGTGTGGCGAAGTTAACACGTTAAGCAAACCGCCTGGGAAGTATAGTCGCAAGACCG
ASV_396	Archaea	Nanoarchaeota	Nanoarchaeia	Pacearchaeales	NA	NA	0	0	0	0	0	0	0	0.000323132	0	0	0	0	0	0	0	0	0	0	0	0	0	0	0	GTGTTAGCCGCGCGGTAATCCCGGCGGTCCAAATCGCATCCACAATTATTGGGTCTAAAACATTCGTAGCTTGTTATGTAAGTCTCTTGTGAAATCTCATATCTCAAGTATGGGGCGTGCAAGAGATACTGCATTACTAGAGACTGGAAGACGCAAAGAGTATGATTGAGGTAGCGGTAAAATGTGTTAATCTCAATCAGACTAACAATGGCGAAGGCACTTTGCGAGTACAGATCTGACAGTGAGGGATGAAGGCTAGGGGCGCAAAAGGGATTAGATACCCCTGTAGTCCTAGCAGTAAACGCTGCTCACTAAACATTAGCACCTCCTCGAGAGGTGTTAGTGCTGTAGCGAAGGCGAAGAGTGAGCTACCTGGGAAGTATAGTCGCAAGACCG
ASV_399	Bacteria	Planctomycetota	Phycisphaerae	Phycisphaerales	Phycisphaeraceae	SM1A02	0	0	0	0	0.000972835	0	0	0	0	0	0	0	0	0	0	0	0	0	0	0	0	0	0	TACAGAGGGCCCGAGCGTTATTCGGAATCACTGGGCTTAAAGCGTACGCAGGCGGGCCTGAAGGCATCGTGTGAAATCCCTCGGCTTAACCGGGGAACTGCACGGTGAACCACAGGTCTTGAGGCAGGTAGGGGTCAGTGGAACCATGAGTGGAGCGGTGAAATGCGTAGATATTCATGGGAACGCCAATGGCGAAGGCAGCTGACTGGGCCTGTTCTGACGCTCATGTACGAAAGCGTGGGGAGCAAACAGGATTAGATACCCTGGTAGTCCACGCCGTAAACGATGCACACTAGATCGGGGGAGCTCTCACGCTTTCCCGGTCGAAGGTAAACTGATTAGTGTGCCGCCTGGGGAGTACGGTCGCAAGGCTA
ASV_400	Bacteria	Patescibacteria	Saccharimonadia	Saccharimonadales	LWQ8	NA	0	0	0	0	0	0	0.000182395	0	0	0	0	0	0	0	0	0	0	0	0	0	0	0	0	TACGTAGGACCCAAGCGTTATCCGGAATTACTGGGCGTAAAGAGTTGCGTAGGTGGCATAGTAAGTAAGAAGTGAAAGCGTTCGGCTCAACCGAATATACATTTTTTAAACTGCTAAGCTAGAGAATGAGAGAGGTAAATGGAATTCCCAGTGTAGGAGTGAAATCCGTAGATATTGGGAGGAACACCGATGGCGTAGGCAGTTTACTGGCTCATTTCTGACACTAAGGCACGAAAGCGTGGGGAGCAAACAGGATTAGATACCCTGGTAGTCCACGCCGTAAACTATGGATGCTAGCTGTTAGAAGTATCGACCCTTCTAGTAGCGAAGCTAACGCGTTAAGCATCCCGCCTGTGGAGTACGGCCGCAAGGCTA
ASV_401	Archaea	Nanoarchaeota	Nanoarchaeia	Pacearchaeales	NA	NA	0	0	0	0	0	0	0	0	0	0	0	0	0	0	0	0	0	0.000438404	0	0	0	0	0	TCCCAGCAGTCCAAATTGCAGCCTGTATTATTGGGTCTAAAACATCCGTAGCTCGTCTATTAAGTTTCTTGTGAAATTCTATGTCTCAAGCATAGAGCTTGCAAGAAATACTGGTAGACTCGGGATCGGTAGATGTAAGGAGTATATCTAAGGTAGTGGTAAAATACGTTAATCTTAGATAGACTAACAATTGGCGAAGGCACCTTACAAGGACGAATCTGACAGTGAGGGATGAAGGCTAGGGGCGCAAAACGGATTAGATACCCGTGTAGTCCTAGCAGTAAACACTGCTTACTAAACATCGGTCTCTCTTCGGGAGAAATCGGTGCTGAAGCGAAGGCGTAGAGTAAGCTACCGGGGAAGTATAGTCGCAAGATCGAAACTGAAAGGAATGGACG
ASV_402	Bacteria	Bacteroidota	Bacteroidia	Flavobacteriales	Crocinitomicaceae	Brumimicrobium	0	0	0	0	0	0	0	0	0	0	0	0	0	0	0	0	0	0.00010117	0	0	0.000189663	0	0	TACGGAGGGTCCAAGCGTTATCCGGAATCATTGGGTTTAAAGGGTCCGCAGGCGGGCTATTAAGTCAGTGGTGAAATCTCTTGGCTTAACCAAGAAATTGCCATTGAAACTACTAGTCTTGAATTCGGTCGAAGTGGGCGGAATGTGTCATGTAGCGGTGAAATGCATAGATATGACACAGAACACCGATAGCGAAGGCAGCTCACTAGGCCTGAATTGACGCTCAGGGACGAAAGCGTGGGGAGCGAACAGGATTAGATACCCTGGTAGTCCACGCCGTAAACGATCATTACTCGATATCAGCGATATACAGTTGGTGTCTAAGCGAAAGTGATAAGTAATGCACCTGGGGAGTACGATCGCAAGGTTG
ASV_403	Bacteria	Bacteroidota	Bacteroidia	Sphingobacteriales	Sphingobacteriaceae	Pedobacter	0	0	0	0	0	0	0	0	0	0	0	0	0	0	0	0	0	0	0.000338762	0	0	0	0	TACGGAGGATCCGAGCGTTATCCGGATTTATTGGGTTTAAAGGGAGCGTAGGCGGCCCGTTAAGTCAGGGGTGAAAGACGGTGGCTCAACCATCGCAGTGCCTTTGATACTGACGGGCTTGAATGTAGTTGAGGTGGGCGGAATGTGACAAGTAGCGGTGAAATGCATAGATATGTCACAGAACACCGATTGCGAAGGCAGCTCACTAAGCTATGATTGACGCTGAGGCTCGAAAGCGTGGGGATCAAACAGGATTAGATACCCTGGTAGTCCACGCCCTAAACGATGATAACTCGATGTTGGCGATATACAGCCAGCGTCCAAGCGAAAGCGTTAAGTTATCCACCTGGGGAGTACGCCCGCAAGGGTG
ASV_404	Bacteria	Verrucomicrobiota	Verrucomicrobiia	Verrucomicrobiales	Rubritaleaceae	Roseibacillus	0	0	0	0	0.000898002	0	0	0	0	0	0	0	0	0	0	0	0	0	0	0	0	0	0	TACGAAGGTCCCAAGCGTTGTTCGGAATAACTGGGCGTAAAGCGTGTGTAGGCTGCGCGGAAAGTCAAATGTGAAAGCCAGAGGCTCAACCTCTGAACTGCATTCGATACTCCCGTGCTAGAGTAATGGAGAGGTAAGTGGAATTCCTGGTGTAGCAGTGAAATGCGTAGATATCAGGAGGAACATCAATGGCGAAGGCAACTTACTGGACATTTACTGACGCTCAGACACGAAGGCTAGGGGAGCGAAAGGGATTAGATACCCCTGTAGTCCTAGCAGTAAACGGTGCTCGCTTGGTGTGGGAGGGTTCGACCCCTTCTGTGCCGGAGCTAACGCGTTAAGCGAGCCGCCTGGGAAGTACGGTCGCAAGACTA
ASV_405	Bacteria	Verrucomicrobiota	Verrucomicrobiia	Chthoniobacterales	Xiphinematobacteraceae	Candidatus Xiphinematobacter	0	0	0	0	0.000898002	0	0	0	0	0	0	0	0	0	0	0	0	0	0	0	0	0	0	TACAGAGGTCCCAAGCGTTGTTCGGATTCATTGGGCGTAAAGGGTGCGTAGGTGGCATGGTAAGTTGAAGGTGAAATCTCGGAGCTCAACTCCGAAACTGCCTTCAATACTGCTGAGCTCGAGGACTGTAGAGGAGAATGGAATTCACGGTGTAGCAGTGAAATGCGTAGATATCGTGAGGAAGACCAGTGGCGAAGGCGATTCTCTGGGCAGTTCCTGACACTGAGGCACGAAGGCTAGGGGAGCAAACGGGATTAGATACCCCGGTAGTCCTAGCAGTAAACGGTGCACGTTTGGTGTGGGAGGATTCGACCCCTTCCGTGCCGGAGCTAACGCGTTAAACGTGCCGCCTGGGAAGTACGGTCGCAAGATTA
ASV_408	Bacteria	Bacteroidota	Bacteroidia	Bacteroidales	SB-5	NA	0	0	0	0	0	0	0	0	0	0	0	0	0	0	0	0	0	0	0.000312704	0	0	0	0	TACGGAGGATGCAAGCGTTATCCGGATTTATTGGGTTTAAAGGGTGCGTAGGCGGAATAATAAGTCAGAGGTGAAATATTGCAGCTTAACTGTAAAACTGCCTTTGATACTGTTGTTCTTGAGTATAGTTGAGGTGGGCGGAATGTGTAATGTAGCGGTGAAATGCTTAGATATTACACAGAACACCAATTGCGTAGGCAGCTCACTAAACTATCACTGACGCTGAGGCACGAAAGCGTGGGGATCAAACAGGATTAGATACCCTGGTAGTCCACGCCGTAAACTATGATCACTCGCTGTTGGCGATACACTGTCAGCGGCTAAGCGAAAGCATTAAGTGATCCACCTGGGGAGTACGACCGCAAGGTTG
ASV_409	Bacteria	Pseudomonadota	Gammaproteobacteria	Pseudomonadales	Pseudohongiellaceae	Pseudohongiella	0	0	0	0	0	0	0	0	0	0	0	0	0	0	0	0	0	0	0	0.000363405	0	0	0	TACGAAGGGTGCAAGCGTTAATCGGAATTACTGGGCGTAAAGCGCGCGTAGGCGGTTTGATAAGTTGGATGTGAAAGCCCCGGGCTCAACCTGGGAATTGCATCCAAGACTGTCAGGCTAGAGTACGGGAGAGGGGGGTAGAATTCCACGTGTAGCGGTGAAATGCGTAGAGATGTGGAGGAATACCGGTGGCGAAGGCGGCCCCCTGGATCGATACTGACGCTGAGGTGCGAAAGCGTGGGGAGCAAACAGGATTAGATACCCTGGTAGTCCACGCCGTAAACGATGTCAACTAGCCGTTGGAAGGGTAATCCTTTGAGTGGCGCAGCTAACGCACTAAGTTGACCGCCTGGGGAGTACGGTCGCAAGATTA
ASV_410	Bacteria	Bacteroidota	Bacteroidia	Flavobacteriales	Flavobacteriaceae	Flavobacterium	0	0.00026145	0	0	0	0	0	0	0	0	0	0	0	0	0	0	0	0	0	0	0	0	0	TACGGAGGATCCAAGCGTTATCCGGAATCATTGGGTTTAAAGGGTCCGTAGGCGGTTTAATAAGTCAGTGGTGAAATCTGGTCGCTCAACGATCAAACGGCCATTGATACTGTTAGACTTGAATTATTAGGAAGTAACTAGAATATGTAGTGTAGCGGTGAAATGCTTAGATATTACATGGAATACCAATTGCGAAGGCAGGTTACTACTAATGGATTGACGCTGATGGACGAAAGCGTGGGGAGCGAACAGGATTAGATACCCTGGTAGTCCACGCCGTAAACGATGGATACTAGCTGTTGGGAGCAATCTCAGTGGCTAAGCGAAAGTGATAAGTATCCCACCTGGGGAGTACGAACGCAAGTTTG
ASV_411	Bacteria	Pseudomonadota	Gammaproteobacteria	Burkholderiales	Comamonadaceae	Rhodoferax	0	0	0	0	0.000823168	0	0	0	0	0	0	0	0	0	0	0	0	0	0	0	0	0	0	TACGTAGGGTGCGAGCGTTAATCGGAATTACTGGGCGTAAAGCGTGCGCAGGCGGTGATGTAAGACAGATGTGAAATCCCCGGGCTCAACCTGGGACCTGCATTTGTGACTGCATCGCTAGAGTACGGTAGAGGGGGATGGAATTCCGCGTGTAGCAGTGAAATGCGTAGATATGCGGAGGAACACCGATGGCGAAGGCAATCCCCTGGACCTGTACTGACGCTCATGCACGAAAGCGTGGGGAGCAAACAGGATTAGATACCCTGGTAGTCCACGCCCTAAACGATGTCAACTGGTTGTTGGGTCTTCACTGACTCAGTAACGAAGCTAACGCGTGAAGTTGACCGCCTGGGGAGTACGGCCGCAAGGTTG
ASV_412	Bacteria	Patescibacteria	WWE3	NA	NA	NA	0	0	0	0	0.0002245	0	0	0	0	0	0.000379795	0	0	0	0	0	0	0	0	0	0	0	0	TACGGGGGCTCCAAGCATTATCCGGTTTTATTGGGCGTAAAGAGTTCTGTAGGTGGTGGTGTAAGTTACAGGTTAAAACCTCCGGCTTAACTGGAGATGTGCTTGTAATACTGCATCACTAGAGGCAAACAGGGGAAAGTAGAACGCATGGTGTAGTGGTAAAATACGTTGATATCATGCGGAATACCGAAGGCGTAGGCAGCTTTCTGGGTTTGTCCTGACACTGAGAGACGAAAGCGTGGGGAGCAAAACGGATTAGATACCCGTGTAGTCCACGCCGTAAACGATGTCCACTAGATTCGTGGTTAAGATTTATCTTAGTTGCGTGTCGCAGTTAACACATTAAGTGGACCGCCTGAGGAGTACGGTCGCAAGGCTA
ASV_415	Bacteria	Pseudomonadota	Alphaproteobacteria	Rhodobacterales	Paracoccaceae	Sulfitobacter	0	0	0	0	0	0	0	0	0	0	0.000522218	0	0	0	0	0	0	0	0	0	0	0	0	TACGGAGGGGGTTAGCGTTGTTCGGAATTACTGGGCGTAAAGCGTACGTAGGCGGATCAGAAAGTAAGGGGTGAAATCCCAGGGCTCAACCCTGGAACTGCCTCTTAAACTCCTGGTCTTGAGTTCGAGAGAGGTGAGTGGAATTCCAAGTGTAGAGGTGAAATTCGTAGATATTTGGAGGAACACCAGTGGCGAAGGCGGCTCACTGGCTCGATACTGACGCTGAGGTACGAAAGTGTGGGGAGCAAACAGGATTAGATACCCTGGTAGTCCACACCGTAAACGATGAATGCCAGTCGTCGGGCAGTATACTGTTCGGTGACACACCTAACGGATTAAGCATTCCGCCTGGGGAGTACGGTCGCAAGATTA
ASV_416	Bacteria	Pseudomonadota	Alphaproteobacteria	Rhodobacterales	Paracoccaceae	Jannaschia	0	0	0	0	0	0	0	0	0	0	0.000522218	0	0	0	0	0	0	0	0	0	0	0	0	TACGGAGGGGGTTAGCGTTGTTCGGAATTACTGGGCGTAAAGCGCACGTAGGCGGATTTCTAAGTTAGAGGTGAAATCCCAGGGCTCAACCCTGGAACTGCCTTTAATACTGGGAGTCTTGAGTTCGAGAGAGGTGAGTGGAATTCCGAGTGTAGAGGTGAAATTCGTAGATATTCGGAGGAACACCAGTGGCGAAGGCGGCTCACTGGCTCGATACTGACGCTGAGGTGCGAAAGCGTGGGGAGCAAACAGGATTAGATACCCTGGTAGTCCACGCCGTAAACGATGAATGCCAGTCGTCAGGTTGCTTGCAACTTGGTGACACACCTAACGGATTAAGCATTCCGCCTGGGGAGTACGGTCGCAAGATTA
ASV_417	Bacteria	Pseudomonadota	Alphaproteobacteria	Rickettsiales	Rickettsiaceae	NA	0	0	0	0	0	0	0	0	0	0	0.000142423	0	0	0	0	0	0	0	0	0	0.000151731	0	0	TACGGAGGGAGCTAGCGTTTTTCGGATTTACTGGGCGTAAAGAGCGTGTAGGCGGCTAATTAAGTTGGAAGTGAAAGCCCAAGGCTCAACCTTGGAACTGCTTCCAAAACTGGTAAGCTAGAGATTGGTAGAGGATGGTGGAATTCCTAGTGTAGAGGTGAAATTCTTAGATATTAGGAGGAACATCGAAGGCGAAGGCAACCATCTGGACCATTTCTGACGCTGAGACGCGAAAGCGTGGGGAGCAAACAGGATTAGATACCCTGGTAGTCCACGCCGTAAACGATGAGTGCTAGGTATCGGGATTTATTTTCGGTGCCGCAGCTAACGCATTAAGCACTCCGCCTGGGGAGTAAGGTCGCAAGATTA
ASV_419	Bacteria	Bacteroidota	Bacteroidia	Flavobacteriales	Flavobacteriaceae	Flavobacterium	0	0	0	0	0	0	0	0	0	0	0	0	0	0	0	0	0.000309128	0	0	0	0	0	0	TACGGAGGATCCAAGCGTTATCCGGAATCATTGGGTTTAAAGGGTCCGTAGGCGGCTTAGCAAGTCAGTGGTGAAATCTCCCCGCTCAACGGGGAAACGGCCATTGATACTACTAAGCTTGAATTATTAGGAAGTAACTAGAATATGTAGTGTAGCGGTGAAATGCTTAGATATTACATGGAATACCAATTGCGAAGGCAGGTTACTACTAATTGATTGACGCTGATGGACGAAAGCGTGGGGAGCGAACAGGATTAGATACCCTGGTAGTCCACGCCGTAAACGATGGATACTAGCTGTTGGGGGCAACCTCAGTGGCTAAGCGAAAGTGATAAGTATCCCACCTGGGGAGTACGTTCGCAAGAATG
ASV_420	Archaea	Nanoarchaeota	Nanoarchaeia	Pacearchaeales	NA	NA	0	0	0	0	0	0	0	0	0	0	0	0	0	0	0	0	0	0	0.000286645	0	0	0	0	TCCCGACAGTTCAAGTCGCAACCAACATTATTGGGTCTAAAACATCCGTAGCTTGCTTGATAAGTCTCTTGTGAAATCCTGCATCTCAAGTGTAGGGCGCGCAAGAGGTACTATTGAGCTAGAGACCGGTAGGTGTAAGAAGTACGCTCAAGGTAGTAGTAAAATACGTTAATCTTGAGTGGACTCACAATTAGCGAAGGCATCTTACAAGAACGGATCTGACAGTGAGGGATGAAGGCCAAGGGCGCAAAAGGGATTAGATACCCCTGTAGTCTTGGCAGTAAACACTGCTCACTAAACATCGGGGCCTCTTCGGGAGGTTTCGGTGCTGTAGCGAAGGCGAAGAGTGAGCTACCTGGGAAGTATAGTCGCAAGATCG
ASV_421	Bacteria	Pseudomonadota	NA	NA	NA	NA	0	0	0	0	0	0	0	0	0	0	0	0	0	0	0	0	0	0	0	0.000333121	0	0	0	TACGAGGGGGACGAGCGTTATACAGTCAAACTGGGCGTAAAGGGTTCTACGGCAGAAAATTGAGAGTAAAAGATCAAATTTCCAAGAGTAATCTGGGCATATCTTTTATACCAATTTTCTAGAATGTGGTAGAGGTACACGTTAGCCCATCCAGAGAGTTAAAATGCGTAGACGGATGGCCGAGGGCCAGTGGCGAAAGCCGTGTACTAGGCTACATTGACGCTTAGGGACAAAAGCATGGGGAGCGATCGGGATTAGAGACCCCGGTAGTCCATGCCCTGACCGATGAGAGTTAAGTATTCTAAATCGTAGATTGTTATTGAATACTTTAGCTAACGCAAAACTCTCCGCCTGAGAAGTACGATCGCAAGGTTG
ASV_422	Bacteria	Bacillota	Bacilli	Desulfuribacillales	Desulfuribacillaceae	Desulfuribacillus	0	0	0	0	0	0	0	0	0	0	0	0	0	0	0	0	0	0	0	0	0.00020863	0	0	TACGTAGGGGGCAAGCGTTGTCCGGAATTATTGGGCGTAAAGCGCGCGCAGGCGGTCATGAAAGTCCGGTGTGAAAATCCAAGGCTCAACCTTGGGACTGCATTGGAAACTCTGTGACTTGAGAGCAGAAGAGGAGAGTGGAATTCCTAGTGTAGCGGTGAAATGCGTAGATATTAGGAGGAACACCAGTGGCGAAGGCGACTCTCTGGTCTGTTACTGACGCTGAGGCGCGAAAGCGTGGGGAGCAAACAGGATTAGATACCCTGGTAGTCCACGCCGTAAACGATGAGTGCTATGTGTTGGAGGGTACCACCTTCAGTGCAGTAGTTAACGCAATAAGCACTCCGCCTGGGGAGTACGGTCGCAAGGCTG
